# Supplementary material for: Pro-Inflammatory Oral Microbiota in Juvenile Spondyloarthritis: A Pilot Study
Source: Children (Basel). 2022 Nov 17;9(11):1764. doi: 10.3390/children9111764 (PMC9688681; doi:10.3390/children9111764)
Supplement: Supplementary file 1 [file children-09-01764-s001.zip]

Archive with 2 entries (2 files):
- Table S1 DeSeq2 output from plaque.csv
- Table S2 DeSeq2 output from saliva.csv
