# Supplementary material for: Pro-Inflammatory Oral Microbiota in Juvenile Spondyloarthritis: A Pilot Study
Source: Children (Basel). 2022 Nov 17;9(11):1764. doi: 10.3390/children9111764 (PMC9688681; doi:10.3390/children9111764)
Supplement: Supplementary file 1 [file children-09-01764-s001.zip › Table S1 DeSeq2 output from plaque.csv]

	baseMean	log2FoldChange	lfcSE	stat	pvalue	padj	Kingdom	Phylum	Class	Order	Family	Genus	Species
564806	29.6295405024912	-7.08149098347825	1.67931574565988	-4.21689071979471	2.47693934192086e-05	0.000193083333979616	k__Bacteria	p__Firmicutes	c__Clostridia	o__Clostridiales	f__Lachnospiraceae	g__Clostridium	s__citroniae
319909	12.591527077026	-7.22285659565689	1.79947606579123	-4.01386644310882	5.97321529604618e-05	0.000405731664836878	k__Bacteria	p__Firmicutes	c__Clostridia	o__Clostridiales	NA	NA	NA
4462541	17.673414817947	-7.71694332233469	2.0452625524493	-3.77308200020251	0.000161243262773085	0.00088219944043247	k__Bacteria	p__Firmicutes	c__Clostridia	o__Clostridiales	f__Lachnospiraceae	NA	NA
334328	6.61304994971163	-6.29287082029811	2.2658051256308	-2.77732217528909	0.00548088217421196	0.0152018356970851	k__Bacteria	p__Firmicutes	c__Clostridia	o__Clostridiales	f__Lachnospiraceae	g__	s__
364034	5.12139869365936	-5.91711121523929	1.96186073486247	-3.01607097287366	0.00256073314096685	0.00836953204993583	k__Bacteria	p__Firmicutes	c__Clostridia	o__Clostridiales	f__Lachnospiraceae	g__	s__
249142	7.07192164174317	-6.3675165914896	2.57446077023115	-2.47333991844742	0.013385675789903	0.0296685421579974	k__Bacteria	p__Firmicutes	c__Clostridia	o__Clostridiales	f__Lachnospiraceae	g__[Ruminococcus]	s__
326644	6.53119946995901	-5.63974195612121	1.75656669905831	-3.21066200284035	0.00132429598585576	0.00496176188321567	k__Bacteria	p__Firmicutes	c__Clostridia	o__Clostridiales	f__Lachnospiraceae	NA	NA
759751	11.5445915378274	-7.0877760985859	1.98558037990759	-3.56962436288566	0.000357493475381015	0.00169979635794259	k__Bacteria	p__Firmicutes	c__Clostridia	o__Clostridiales	NA	NA	NA
342786	24.552989049556	-8.18458317731253	1.72706539233396	-4.73901174422346	2.14763058422914e-06	2.74060104530464e-05	k__Bacteria	p__Firmicutes	c__Clostridia	o__Clostridiales	f__Lachnospiraceae	NA	NA
363400	59.2023648027298	-7.61660224327789	1.7126262226745	-4.44732314759466	8.69469899929745e-06	8.2682447150462e-05	k__Bacteria	p__Firmicutes	c__Clostridia	o__Clostridiales	f__Lachnospiraceae	g__	s__
192536	4.82429625229414	-5.22992205760854	1.92646431176589	-2.71477754644443	0.00663203021721431	0.0176704130751386	k__Bacteria	p__Firmicutes	c__Clostridia	o__Clostridiales	f__Lachnospiraceae	g__	s__
399245	9.06497585894918	-6.75116929742272	2.32761080492898	-2.90047171250724	0.00372601467233145	0.011089197169368	k__Bacteria	p__Firmicutes	c__Clostridia	o__Clostridiales	f__Lachnospiraceae	NA	NA
1078587	149.4468052018	-5.03180996611067	1.28998695147821	-3.9006673364755	9.59278926998979e-05	0.000591259264573136	k__Bacteria	p__Firmicutes	c__Clostridia	o__Clostridiales	f__Lachnospiraceae	g__Blautia	s__
191919	7.37774619491533	-6.4289859457806	2.53682796312508	-2.53426169974129	0.0112684541233168	0.0262012493844308	k__Bacteria	p__Firmicutes	c__Clostridia	o__Clostridiales	f__Lachnospiraceae	g__Blautia	s__
199147	6.21784350188762	-6.17680014076147	2.27310773735287	-2.71733716764108	0.00658095286665978	0.017593256860401	k__Bacteria	p__Firmicutes	c__Clostridia	o__Clostridiales	f__Lachnospiraceae	g__Blautia	s__
193484	6.49736074556597	-6.26183809736982	2.25171313689352	-2.78092177674492	0.00542047963100932	0.0151182930490581	k__Bacteria	p__Firmicutes	c__Clostridia	o__Clostridiales	f__Lachnospiraceae	g__Blautia	s__
186896	7.44906849323148	-6.44118803797555	2.8323106073355	-2.2741813773155	0.0229550834592337	0.0446361262590941	k__Bacteria	p__Firmicutes	c__Clostridia	o__Clostridiales	f__Lachnospiraceae	g__Blautia	s__
361619	8.25657175037026	-6.59939218771791	2.80615755059736	-2.35175397985515	0.0186851286840456	0.0383102689753995	k__Bacteria	p__Firmicutes	c__Clostridia	o__Clostridiales	f__Lachnospiraceae	g__Blautia	s__
370183	34.6465824698064	-8.67735198924879	1.83146290102689	-4.73793489586028	2.15907147825705e-06	2.74060104530464e-05	k__Bacteria	p__Firmicutes	c__Clostridia	o__Clostridiales	f__Lachnospiraceae	g__Blautia	s__
368950	32.2489779650723	-7.40296058735182	1.74810017395206	-4.23486062049601	2.28693507938011e-05	0.000181952563885342	k__Bacteria	p__Firmicutes	c__Clostridia	o__Clostridiales	f__Lachnospiraceae	g__Blautia	s__
546876	32.9140703626081	-7.43352748081171	1.68977331795887	-4.39912703189733	1.08687195158853e-05	0.000100485337376032	k__Bacteria	p__Firmicutes	c__Clostridia	o__Clostridiales	f__Lachnospiraceae	g__Blautia	s__
258202	7.21101604821188	-6.40825701005861	2.00596744223208	-3.19459671934058	0.00140026356789505	0.0051879895085091	k__Bacteria	p__Firmicutes	c__Clostridia	o__Clostridiales	f__Lachnospiraceae	NA	NA
436032	4.80228731257478	-5.79839966353983	2.48876181849797	-2.32983310031625	0.0198149739778211	0.0399298718806344	k__Bacteria	p__Firmicutes	c__Clostridia	o__Clostridiales	f__Lachnospiraceae	g__Blautia	s__obeum
549635	3.1127368116066	-5.20253249882294	2.29394308875208	-2.26794314311135	0.0233326723206	0.045225190726307	k__Bacteria	p__Firmicutes	c__Clostridia	o__Clostridiales	f__Lachnospiraceae	NA	NA
583089	10.5044344425587	-6.93861889365273	2.33128105236732	-2.97631162343418	0.00291738250657027	0.00938166322966317	k__Bacteria	p__Firmicutes	c__Clostridia	o__Clostridiales	f__Lachnospiraceae	g__Blautia	s__
696563	13.63890733144	-5.43835674307477	1.80783154655259	-3.00822095589899	0.00262782003422257	0.0085329375745406	k__Bacteria	p__Firmicutes	c__Clostridia	o__Clostridiales	f__Lachnospiraceae	g__Blautia	s__producta
587269	8.34471835792372	-6.63434654583046	2.12044926456533	-3.12874571285271	0.00175554162421714	0.00618309810151963	k__Bacteria	p__Firmicutes	c__Clostridia	o__Clostridiales	f__Lachnospiraceae	g__Blautia	s__producta
3438642	3.15960369743411	-5.17227091472487	2.0146686314697	-2.56730602439156	0.0102492115004859	0.0245706788918647	k__Bacteria	p__Firmicutes	c__Clostridia	o__Clostridiales	f__Lachnospiraceae	NA	NA
561171	11.2350387091852	-5.21496980998212	1.66553372764691	-3.13111030020983	0.00174146740301766	0.00615625261049878	k__Bacteria	p__Firmicutes	c__Clostridia	o__Clostridiales	f__Lachnospiraceae	NA	NA
369429	30.4540198802885	-7.08796690011354	1.79027214088183	-3.95915611836659	7.52150597044079e-05	0.00048624134484411	k__Bacteria	p__Firmicutes	c__Clostridia	o__Clostridiales	f__Lachnospiraceae	g__[Ruminococcus]	s__
300136	7.69257721896347	-6.48598279432522	2.31373580852034	-2.80325124866917	0.00505902411816175	0.0142093827903924	k__Bacteria	p__Firmicutes	c__Clostridia	o__Clostridiales	f__Lachnospiraceae	g__[Ruminococcus]	s__
583398	24.4817302747389	-8.17182107102044	1.87378866673104	-4.36112204973294	1.29397158601637e-05	0.000115062156839492	k__Bacteria	p__Firmicutes	c__Clostridia	o__Clostridiales	f__Lachnospiraceae	g__[Ruminococcus]	s__torques
839200	16.3533230075514	-6.41842096310187	1.90689676138347	-3.36589850750245	0.000762947743055398	0.00309048000584509	k__Bacteria	p__Firmicutes	c__Clostridia	o__Clostridiales	f__Lachnospiraceae	NA	NA
330116	6.27691716065813	-5.17398172692327	1.76091077737236	-2.93824184246512	0.00330079428804258	0.0102834417990968	k__Bacteria	p__Firmicutes	c__Clostridia	o__Clostridiales	f__Lachnospiraceae	g__[Ruminococcus]	s__gnavus
331782	5.37834122541364	-5.99739155865078	2.14455202607136	-2.79657079228686	0.00516480947324647	0.014445552546321	k__Bacteria	p__Firmicutes	c__Clostridia	o__Clostridiales	f__Lachnospiraceae	g__[Ruminococcus]	s__gnavus
191205	5.71599380963103	-6.08358607397563	2.26825251876884	-2.68205855548997	0.00731706510344934	0.0191008875968475	k__Bacteria	p__Firmicutes	c__Clostridia	o__Clostridiales	f__Lachnospiraceae	g__[Ruminococcus]	s__gnavus
348336	38.1215590752014	-8.8204555636026	1.78592201150243	-4.93888059321374	7.85723039570317e-07	1.2018633318775e-05	k__Bacteria	p__Firmicutes	c__Clostridia	o__Clostridiales	f__Lachnospiraceae	g__[Ruminococcus]	s__gnavus
352445	10.7789979726495	-6.42336161661579	2.10262051779779	-3.05493148299693	0.00225111943451999	0.00755543783317045	k__Bacteria	p__Firmicutes	c__Clostridia	o__Clostridiales	f__Lachnospiraceae	g__[Ruminococcus]	s__gnavus
339718	4.92157000820409	-5.85821147218621	2.29719192916926	-2.55016195982577	0.0107672885942644	0.0254164010907163	k__Bacteria	p__Firmicutes	c__Clostridia	o__Clostridiales	f__Lachnospiraceae	NA	NA
356012	39.2505427032307	-8.86519229781247	2.03913640723643	-4.34752293488161	1.37683677220893e-05	0.000120171059353759	k__Bacteria	p__Firmicutes	c__Clostridia	o__Clostridiales	f__Lachnospiraceae	NA	NA
277505	8.09521873573166	-6.57356912553401	2.24984736018547	-2.92178449163417	0.00348032264597752	0.0105465922974463	k__Bacteria	p__Firmicutes	c__Clostridia	o__Clostridiales	f__Lachnospiraceae	g__	s__
511234	4.2123867136552	-5.60313923418897	2.12725020457701	-2.63398222838724	0.00843899048518135	0.0213866294402375	k__Bacteria	p__Firmicutes	c__Clostridia	o__Clostridiales	f__Lachnospiraceae	g__	s__
259594	7.83634989197194	-6.51644200793598	1.92208242409234	-3.39030310368361	0.000698153857854229	0.0028756569409542	k__Bacteria	p__Firmicutes	c__Clostridia	o__Clostridiales	f__Lachnospiraceae	NA	NA
292387	8.69864832309713	-6.6711007268033	1.8588928624308	-3.58874944416096	0.000332267982683431	0.00159504606110291	k__Bacteria	p__Firmicutes	c__Clostridia	o__Clostridiales	f__Lachnospiraceae	g__	s__
277946	112.730788939677	-8.57424201189713	1.6094006891283	-5.3275993168247	9.95193639110957e-08	2.33811964388774e-06	k__Bacteria	p__Firmicutes	c__Clostridia	o__Clostridiales	f__Lachnospiraceae	NA	NA
309534	107.917775845077	-9.72299878416855	1.74697459502144	-5.56562116694618	2.61220195197913e-08	8.9376408300915e-07	k__Bacteria	p__Firmicutes	c__Clostridia	o__Clostridiales	f__Lachnospiraceae	NA	NA
271706	10.7055730965609	-6.98554217579288	1.85617432596603	-3.76340846765959	0.000167613093351892	0.000909574313651438	k__Bacteria	p__Firmicutes	c__Clostridia	o__Clostridiales	NA	NA	NA
275366	20.4646315004529	-7.92142283257616	2.07603130469571	-3.81565673632133	0.000135821209543519	0.000782138886043328	k__Bacteria	p__Firmicutes	c__Clostridia	o__Clostridiales	NA	NA	NA
826302	15.2639946287864	-7.49358655334372	2.01326630027741	-3.72210400199475	0.000197569609795357	0.0010493258264929	k__Bacteria	p__Firmicutes	c__Clostridia	o__Clostridiales	f__Lachnospiraceae	g__Coprococcus	s__
401384	3.35606260880836	-5.28227396348753	2.07873496712139	-2.54110025906879	0.0110504226916368	0.0259619930767043	k__Bacteria	p__Firmicutes	c__Clostridia	o__Clostridiales	f__Ruminococcaceae	g__Oscillospira	s__
338348	3.27422318379271	-5.25376659172491	2.06268505928836	-2.54705223566098	0.0108637170267128	0.0255835411584263	k__Bacteria	p__Firmicutes	c__Clostridia	o__Clostridiales	f__Ruminococcaceae	g__Oscillospira	s__
408513	143.683031715247	-9.35414056477816	1.74945410123927	-5.34689110057355	8.94778139722449e-08	2.15285776509124e-06	k__Bacteria	p__Firmicutes	c__Clostridia	o__Clostridiales	f__Ruminococcaceae	g__Oscillospira	s__
327808	14.1412296544602	-6.81269739165335	1.78896587227711	-3.80817627503519	0.00013999546583997	0.000791985680686743	k__Bacteria	p__Firmicutes	c__Clostridia	o__Clostridiales	f__Ruminococcaceae	g__Oscillospira	s__
323403	3.65444058472651	-5.40059395825055	2.27949866780948	-2.36920250690049	0.0178264898475144	0.0368906738087941	k__Bacteria	p__Firmicutes	c__Clostridia	o__Clostridiales	f__Ruminococcaceae	g__Oscillospira	s__
581933	21.2084861912778	-7.97094580283854	1.86449914078297	-4.27511369058141	1.9103978287978e-05	0.000157647291905339	k__Bacteria	p__Firmicutes	c__Clostridia	o__Clostridiales	f__Ruminococcaceae	g__Oscillospira	s__
439880	14.9711922669617	-7.46455938721157	2.05418886401458	-3.63382331487442	0.000279252128769415	0.00139068952905866	k__Bacteria	p__Firmicutes	c__Clostridia	o__Clostridiales	f__Ruminococcaceae	g__Oscillospira	s__
180235	5.83085077249283	-6.08410369787443	2.50966671275954	-2.42426759973422	0.015339297732885	0.0326921852428723	k__Bacteria	p__Firmicutes	c__Clostridia	o__Clostridiales	f__Ruminococcaceae	g__Oscillospira	s__
353982	23.5898697941258	-8.12167059142923	2.07007540778839	-3.92336943904193	8.73190949219137e-05	0.000550082752552245	k__Bacteria	p__Firmicutes	c__Clostridia	o__Clostridiales	f__Ruminococcaceae	NA	NA
581079	5.26841087009406	-5.96047610906329	2.54722344969023	-2.33998949318253	0.0192842823974779	0.0392579416628322	k__Bacteria	p__Firmicutes	c__Clostridia	o__Clostridiales	f__Ruminococcaceae	g__Oscillospira	s__
328905	3.6406122590166	-5.36043161538604	2.31377676209618	-2.31674537630403	0.0205176061733937	0.0409327268014657	k__Bacteria	p__Firmicutes	c__Clostridia	o__Clostridiales	f__Ruminococcaceae	g__Oscillospira	s__
350256	29.3471786033472	-7.0218053836179	1.88644808752341	-3.72223621209549	0.0001974661605497	0.0010493258264929	k__Bacteria	p__Firmicutes	c__Clostridia	o__Clostridiales	f__Ruminococcaceae	g__Oscillospira	s__
443620	25.0256197498244	-6.78651057078048	1.90578931322101	-3.56099728532452	0.00036944890358966	0.00174362651295231	k__Bacteria	p__Firmicutes	c__Clostridia	o__Clostridiales	f__Ruminococcaceae	g__Oscillospira	s__
452014	102.119385580477	-8.14757308681443	1.67576857866408	-4.8619917991956	1.16210438555106e-06	1.64590245244359e-05	k__Bacteria	p__Firmicutes	c__Clostridia	o__Clostridiales	f__Ruminococcaceae	g__Oscillospira	s__
313274	7.11492374288413	-6.39646953945904	2.09742428389799	-3.04967840248871	0.00229086528418964	0.00767593619551462	k__Bacteria	p__Firmicutes	c__Clostridia	o__Clostridiales	f__Ruminococcaceae	g__Oscillospira	s__
309302	35.610661130419	-8.72065529147838	1.84920067220219	-4.7159053219968	2.40638323336717e-06	2.90729082999761e-05	k__Bacteria	p__Firmicutes	c__Clostridia	o__Clostridiales	f__Ruminococcaceae	g__Oscillospira	s__
332608	18.4553799150894	-7.76735095195276	1.89934165260881	-4.08949645330213	4.32310678279265e-05	0.000309435277607058	k__Bacteria	p__Firmicutes	c__Clostridia	o__Clostridiales	f__Ruminococcaceae	g__Oscillospira	s__
370046	7.713851766108	-6.49648717680792	2.8128624971897	-2.30956443242373	0.020912280644908	0.0414303813967076	k__Bacteria	p__Firmicutes	c__Clostridia	o__Clostridiales	f__Ruminococcaceae	NA	NA
580421	10.9993581505326	-7.01459695267968	1.90658598560936	-3.67914009943682	0.000234021689778263	0.00120448792393606	k__Bacteria	p__Firmicutes	c__Clostridia	o__Clostridiales	f__Ruminococcaceae	NA	NA
414089	165.35900588403	-9.78115828802344	1.66416137780084	-5.8775299189728	4.16433467705853e-09	2.24761522975294e-07	k__Bacteria	p__Firmicutes	c__Clostridia	o__Clostridiales	f__Ruminococcaceae	g__Oscillospira	s__
344329	74.364849827415	-9.78496637011981	1.84767994794615	-5.2958123948883	1.18488438652236e-07	2.65866755043276e-06	k__Bacteria	p__Firmicutes	c__Clostridia	o__Clostridiales	f__Ruminococcaceae	g__Oscillospira	s__
349459	24.7494263010229	-7.63158178687387	1.76873837491356	-4.31470357352699	1.59817202955641e-05	0.000135810618852091	k__Bacteria	p__Firmicutes	c__Clostridia	o__Clostridiales	f__Ruminococcaceae	g__Oscillospira	s__
318370	5.57524225260862	-6.05005573853049	2.54596448259823	-2.37633155524472	0.0174857430089719	0.0364499256669278	k__Bacteria	p__Firmicutes	c__Clostridia	o__Clostridiales	f__Ruminococcaceae	g__Oscillospira	s__
336691	40.2824620289269	-7.24231446673741	1.75193788345795	-4.13388769951286	3.56677808251631e-05	0.000263809475214262	k__Bacteria	p__Firmicutes	c__Clostridia	o__Clostridiales	f__Ruminococcaceae	g__Oscillospira	s__
331737	14.4864589111615	-6.79214586261751	2.06099808383134	-3.29556146408011	0.000982252138624619	0.0038236988710202	k__Bacteria	p__Firmicutes	c__Clostridia	o__Clostridiales	f__Ruminococcaceae	g__Oscillospira	s__
366584	8.63333014814463	-6.669737701734	2.55075452562151	-2.61480971012249	0.00892771790340468	0.022156215068254	k__Bacteria	p__Firmicutes	c__Clostridia	o__Clostridiales	f__Ruminococcaceae	NA	NA
4340153	3.2669875639435	-5.21078278796122	2.26674753305773	-2.29879274686234	0.0215167108817555	0.0424174448478437	k__Bacteria	p__Firmicutes	c__Clostridia	o__Clostridiales	f__Ruminococcaceae	g__	s__
1062061	7.71493054135776	-5.85713861987425	2.23541334023776	-2.62015910634732	0.00878887511302103	0.0219666878607046	k__Bacteria	p__Firmicutes	c__Clostridia	o__Clostridiales	f__Ruminococcaceae	g__Oscillospira	s__
520931	3.800943830497	-5.47628271086929	2.32660006625507	-2.35377054711598	0.0185840786025235	0.0381422456004517	k__Bacteria	p__Firmicutes	c__Clostridia	o__Clostridiales	f__Ruminococcaceae	g__Oscillospira	s__
174770	5.59506331725121	-6.04266327612206	2.28810652284487	-2.64090120621177	0.00826858267526305	0.0210616831664545	k__Bacteria	p__Firmicutes	c__Clostridia	o__Clostridiales	f__Ruminococcaceae	g__Oscillospira	s__
338796	126.730291757271	-9.39871013675587	1.61762927146024	-5.81017560857538	6.24073456509691e-09	3.03969437231672e-07	k__Bacteria	p__Firmicutes	c__Clostridia	o__Clostridiales	f__Ruminococcaceae	g__Oscillospira	s__
356187	3.88013745605788	-5.5185830264738	2.34380855525592	-2.35453659988507	0.0185458172508848	0.0381028776234741	k__Bacteria	p__Firmicutes	c__Clostridia	o__Clostridiales	f__Ruminococcaceae	g__Oscillospira	s__
1110378	28.5776556886836	-8.4038009232596	2.1396204318269	-3.9277064278565	8.57598035457576e-05	0.000541969391395184	k__Bacteria	p__Firmicutes	c__Clostridia	o__Clostridiales	f__Ruminococcaceae	g__Oscillospira	s__
272953	10.0422666618118	-6.89378789759467	2.27419578304563	-3.03130801182053	0.00243496716364508	0.00803740400958549	k__Bacteria	p__Firmicutes	c__Clostridia	o__Clostridiales	f__Ruminococcaceae	g__Oscillospira	s__
250784	8.20924889750648	-6.58865379951681	2.05441553963013	-3.20706968596188	0.00134094508793689	0.00498671758027928	k__Bacteria	p__Firmicutes	c__Clostridia	o__Clostridiales	f__Ruminococcaceae	g__Oscillospira	s__
276985	27.3515073820527	-6.20598764859625	1.5484617495339	-4.00784045874191	6.12764902771154e-05	0.00041201734371515	k__Bacteria	p__Firmicutes	c__Clostridia	o__Clostridiales	f__Ruminococcaceae	g__Oscillospira	s__
407963	78.2539680287116	-9.85940802389981	1.77367209965817	-5.55875464568675	2.71706326654355e-08	9.04329223881245e-07	k__Bacteria	p__Firmicutes	c__Clostridia	o__Clostridiales	f__Ruminococcaceae	g__Oscillospira	s__
335401	6.91950388918504	-6.33551051360259	2.07984079653452	-3.04615166899263	0.00231790880032289	0.00774057504054317	k__Bacteria	p__Firmicutes	c__Clostridia	o__Clostridiales	f__Ruminococcaceae	NA	NA
194662	11.2849884694686	-7.05046724668155	2.10375371378782	-3.35137483084327	0.000804113811353741	0.00323101666252197	k__Bacteria	p__Firmicutes	c__Clostridia	o__Clostridiales	f__Ruminococcaceae	NA	NA
827592	11.4463612236692	-7.0817446639845	2.26432071328442	-3.12753605195456	0.00176278199083369	0.00619609181393542	k__Bacteria	p__Firmicutes	c__Clostridia	o__Clostridiales	f__Ruminococcaceae	g__Ruminococcus	s__
171079	4.27352845079186	-5.65106349009645	2.10510945049806	-2.68445115229493	0.00726489986176217	0.0190144233603395	k__Bacteria	p__Firmicutes	c__Clostridia	o__Clostridiales	f__Ruminococcaceae	g__Ruminococcus	s__
268720	5.58253600407519	-6.03420582242718	2.08290229448394	-2.89701818390969	0.00376727918850073	0.0111953222313035	k__Bacteria	p__Firmicutes	c__Clostridia	o__Clostridiales	f__Ruminococcaceae	g__Ruminococcus	s__
278098	7.48267801516798	-6.44628599970712	2.10707467218663	-3.05935337024266	0.00221815341230065	0.00750626792998103	k__Bacteria	p__Firmicutes	c__Clostridia	o__Clostridiales	f__Ruminococcaceae	g__Ruminococcus	s__
327900	9.53767160634501	-6.82288896684094	2.11331985041224	-3.22851695426512	0.00124433882638366	0.00470633453842456	k__Bacteria	p__Firmicutes	c__Clostridia	o__Clostridiales	f__Ruminococcaceae	g__Ruminococcus	s__
267042	7.04158211320085	-6.36991132680498	2.53519777553161	-2.51258950614583	0.0119848698473907	0.0274155613805719	k__Bacteria	p__Firmicutes	c__Clostridia	o__Clostridiales	f__Ruminococcaceae	g__Ruminococcus	s__
823634	5.54412836752746	-5.33778954240866	1.98132070887121	-2.69405630219738	0.00705882397546255	0.0185724261910391	k__Bacteria	p__Firmicutes	c__Clostridia	o__Clostridiales	f__Ruminococcaceae	g__Ruminococcus	s__bromii
372348	16.4442310228296	-7.59446721699572	2.08934897990942	-3.63484860117766	0.000278143928382057	0.00138863356244742	k__Bacteria	p__Firmicutes	c__Clostridia	o__Clostridiales	f__Ruminococcaceae	g__Ruminococcus	s__bromii
510233	6.70387797477333	-6.31447178281684	2.22391916713958	-2.83934410751923	0.00452063779598446	0.0129895160842892	k__Bacteria	p__Firmicutes	c__Clostridia	o__Clostridiales	f__Ruminococcaceae	g__Ruminococcus	s__
195429	13.3318131375811	-7.30863533005989	2.50319410106112	-2.91972377490093	0.00350341766012329	0.0105844554724148	k__Bacteria	p__Firmicutes	c__Clostridia	o__Clostridiales	f__Ruminococcaceae	g__Ruminococcus	s__
268043	39.8884022510996	-8.88841434667872	1.83081156324593	-4.85490398089908	1.20445090144241e-06	1.69386510576091e-05	k__Bacteria	p__Firmicutes	c__Clostridia	o__Clostridiales	f__Ruminococcaceae	g__Ruminococcus	s__
525698	8.62697636199363	-5.62083714574497	1.92976893928994	-2.91269956278453	0.00358319162205382	0.010760351382318	k__Bacteria	p__Firmicutes	c__Clostridia	o__Clostridiales	f__Ruminococcaceae	g__Faecalibacterium	s__prausnitzii
514940	10.0057355558313	-6.25633646553484	1.7796476642409	-3.51549162862159	0.000438940597967886	0.00199219175941334	k__Bacteria	p__Firmicutes	c__Clostridia	o__Clostridiales	f__Ruminococcaceae	g__Faecalibacterium	s__prausnitzii
525215	6.61696817701646	-6.26509812911093	2.29209531921699	-2.73334973313901	0.00626937231784082	0.0169188331334164	k__Bacteria	p__Firmicutes	c__Clostridia	o__Clostridiales	f__Ruminococcaceae	g__Faecalibacterium	s__prausnitzii
851865	88.8478274508893	-8.2182719405868	1.66950454537146	-4.92258135107876	8.54100407479582e-07	1.27956103495126e-05	k__Bacteria	p__Firmicutes	c__Clostridia	o__Clostridiales	f__Ruminococcaceae	g__Faecalibacterium	s__prausnitzii
173863	4.12167718271834	-5.53534796540382	2.18968958163933	-2.5279144641405	0.0114742302763287	0.0264291094138735	k__Bacteria	p__Firmicutes	c__Clostridia	o__Clostridiales	f__Ruminococcaceae	g__Faecalibacterium	s__prausnitzii
361811	18.9277667992095	-7.79777413887762	2.11828981521796	-3.68116491089076	0.000232170772345922	0.00119804917926306	k__Bacteria	p__Firmicutes	c__Clostridia	o__Clostridiales	f__Ruminococcaceae	g__Faecalibacterium	s__prausnitzii
367213	72.6093104731559	-6.93552377840376	1.81942515038915	-3.81193135475803	0.000137885173795688	0.000786733405914256	k__Bacteria	p__Firmicutes	c__Clostridia	o__Clostridiales	f__Ruminococcaceae	g__Faecalibacterium	NA
309720	14.3192841745186	-6.84626228903967	2.37678314181463	-2.88047410325062	0.00397077571183625	0.011712908562093	k__Bacteria	p__Firmicutes	c__Clostridia	o__Clostridiales	f__Ruminococcaceae	NA	NA
362342	7.36703702934508	-5.78925694450419	2.44344493731126	-2.36930116824102	0.0178217347143661	0.0368906738087941	k__Bacteria	p__Firmicutes	c__Clostridia	o__Clostridiales	f__Ruminococcaceae	g__Ruminococcus	s__
1110191	56.2606655456072	-9.38469382429291	1.81368017194103	-5.17439291087868	2.28653206751686e-07	4.70742735961975e-06	k__Bacteria	p__Firmicutes	c__Clostridia	o__Clostridiales	f__Ruminococcaceae	NA	NA
462727	8.20166759696305	-6.60357923759651	1.77132441813555	-3.72804618396626	0.000192970020356515	0.00103591701788161	k__Bacteria	p__Firmicutes	c__Clostridia	o__Clostridiales	f__Ruminococcaceae	NA	NA
343140	6.54539811797453	-6.2760851513861	2.27069284643094	-2.76395161117929	0.00571060071924477	0.0157297512225266	k__Bacteria	p__Firmicutes	c__Clostridia	o__Clostridiales	f__Ruminococcaceae	NA	NA
336696	4.7033052281437	-5.78893526797334	2.28819332712242	-2.52991528266248	0.0114090070285972	0.0263396381920331	k__Bacteria	p__Firmicutes	c__Clostridia	o__Clostridiales	f__Ruminococcaceae	NA	NA
344101	14.5894985917564	-7.4346079574975	2.03619458138903	-3.65122666834024	0.000260990766109929	0.00132283898457241	k__Bacteria	p__Firmicutes	c__Clostridia	o__Clostridiales	f__Ruminococcaceae	NA	NA
321251	10.5478514735264	-6.96986384554852	2.22124554427222	-3.13781781735983	0.00170210634856721	0.00608943853317677	k__Bacteria	p__Firmicutes	c__Clostridia	o__Clostridiales	f__Ruminococcaceae	NA	NA
331013	4.73999540768086	-5.78958869159256	2.0478120520665	-2.82720706021342	0.00469559551299086	0.0133386973534036	k__Bacteria	p__Firmicutes	c__Clostridia	o__Clostridiales	f__Ruminococcaceae	NA	NA
265940	9.73772262827441	-6.82874370975369	1.7977211536212	-3.7985555746498	0.000145541797486821	0.000816424071857254	k__Bacteria	p__Firmicutes	c__Clostridia	o__Clostridiales	f__Ruminococcaceae	NA	NA
336736	8.60279740573961	-6.66424551182994	2.14031918098759	-3.11366901302773	0.0018477664646038	0.00643977247786	k__Bacteria	p__Firmicutes	c__Clostridia	o__Clostridiales	f__Ruminococcaceae	g__Ruminococcus	s__
269070	7.15350989827856	-6.39467302861906	2.02882406492731	-3.15191106965116	0.00162205666904978	0.00583648138395028	k__Bacteria	p__Firmicutes	c__Clostridia	o__Clostridiales	f__Ruminococcaceae	NA	NA
301678	4.60118385446347	-5.7387057903631	2.27815530647925	-2.51901429812172	0.0117683877745152	0.0269821703624649	k__Bacteria	p__Firmicutes	c__Clostridia	o__Clostridiales	f__Ruminococcaceae	g__Ruminococcus	s__
359984	18.4611899704631	-5.91120190360931	2.39738400580144	-2.46568838755275	0.013675024344439	0.0301757167025908	k__Bacteria	p__Firmicutes	c__Clostridia	o__Clostridiales	f__Ruminococcaceae	g__	s__
228061	13.5209212517275	-7.3236756576168	2.0861672377809	-3.51058895230621	0.000447115187345503	0.00202011092563115	k__Bacteria	p__Firmicutes	c__Clostridia	o__Clostridiales	f__Ruminococcaceae	g__	s__
197943	6.5869783691156	-6.28850733390484	2.54802963756118	-2.4679883001376	0.0135874760606913	0.0300489365373206	k__Bacteria	p__Firmicutes	c__Clostridia	o__Clostridiales	f__Ruminococcaceae	g__Ruminococcus	s__
366352	13.3615288911445	-7.29452737220491	2.66937851876796	-2.73266879197473	0.00628234719373604	0.0169309680781253	k__Bacteria	p__Firmicutes	c__Clostridia	o__Clostridiales	f__Ruminococcaceae	g__Ruminococcus	NA
369797	5.18443851393702	-5.93567523357243	2.31385392538569	-2.56527655806234	0.0103093597449312	0.0246338094851545	k__Bacteria	p__Firmicutes	c__Clostridia	o__Clostridiales	f__Ruminococcaceae	g__Ruminococcus	s__callidus
340794	3.42007935577048	-5.31266569454669	2.21463840787305	-2.39888628123677	0.016445020981444	0.0346420958860166	k__Bacteria	p__Firmicutes	c__Clostridia	o__Clostridiales	f__Ruminococcaceae	g__Ruminococcus	NA
392918	10.6433167718944	-6.38496065862854	1.8404664619934	-3.4692078288202	0.000521995485229095	0.00229466008383678	k__Bacteria	p__Firmicutes	c__Clostridia	o__Clostridiales	f__Ruminococcaceae	g__	s__
307608	9.8133363088296	-6.84347934886014	2.34443376470312	-2.91903292466304	0.00351119136516602	0.0105919171544359	k__Bacteria	p__Firmicutes	c__Clostridia	o__Clostridiales	f__Ruminococcaceae	g__Oscillospira	s__
1105687	35.7727441495075	-8.72690950244954	1.8367347967863	-4.75131712957084	2.02095882247265e-06	2.60377726998573e-05	k__Bacteria	p__Firmicutes	c__Clostridia	o__Clostridiales	f__Ruminococcaceae	g__Oscillospira	s__
1110008	12.1794599218076	-7.17717282182688	1.83065317531662	-3.92055301277127	8.83459979995845e-05	0.00055480175473324	k__Bacteria	p__Firmicutes	c__Clostridia	o__Clostridiales	f__Ruminococcaceae	g__Butyricicoccus	s__pullicaecorum
551902	11.777561112406	-5.88328544615164	2.48097168090651	-2.3713634022626	0.0177225962953821	0.0368666925019563	k__Bacteria	p__Firmicutes	c__Clostridia	o__Clostridiales	f__Ruminococcaceae	NA	NA
352509	4.12102210805418	-5.61182787476286	2.4693663755031	-2.27257807121453	0.023051618349282	0.0447738097821604	k__Bacteria	p__Firmicutes	c__Clostridia	o__Clostridiales	f__Lachnospiraceae	g__Clostridium	s__colinum
351972	6.11613592725737	-6.13943822016118	1.81235656444066	-3.38754433902247	0.000705213174466178	0.0028977586613353	k__Bacteria	p__Firmicutes	c__Clostridia	o__Clostridiales	f__Dehalobacteriaceae	g__Dehalobacterium	s__
449353	13.8390611905975	-7.34029138446251	1.92645933392668	-3.81024984809873	0.000138826420450404	0.000787603300112093	k__Bacteria	p__Firmicutes	c__Clostridia	o__Clostridiales	f__Dehalobacteriaceae	g__Dehalobacterium	s__
268733	45.9173564635857	-7.93040516680407	1.65197139479237	-4.80057051339005	1.58214253906211e-06	2.10635910033802e-05	k__Bacteria	p__Firmicutes	c__Clostridia	o__Clostridiales	f__Clostridiaceae	NA	NA
780650	57.555414095116	-8.84992405475177	1.73691836686041	-5.09518709894731	3.48397005798583e-07	6.2120430408908e-06	k__Bacteria	p__Firmicutes	c__Clostridia	o__Clostridiales	f__Clostridiaceae	NA	NA
828483	4.39106461279182	-5.70189168506602	2.22430833600369	-2.56344482137326	0.010363917308669	0.0246389796016811	k__Bacteria	p__Firmicutes	c__Clostridia	o__Clostridiales	f__Clostridiaceae	g__Clostridium	s__perfringens
22668	14.0971440645969	-6.19513718494919	2.07883516649031	-2.98010024306469	0.00288154069683424	0.00928134963157739	k__Bacteria	p__Firmicutes	c__Clostridia	o__Clostridiales	f__Clostridiaceae	g__Candidatus Arthromitus	s__
2466322	53.5138038197834	8.08974962682566	2.67869546573525	3.02003334470318	0.00252746857959957	0.00827435205485303	k__Bacteria	p__Firmicutes	c__Clostridia	o__Clostridiales	f__Peptostreptococcaceae	g__	s__
337784	6.13284190821944	-6.14809894437988	2.07340647521421	-2.96521642903846	0.00302470053906135	0.00961835505812981	k__Bacteria	p__Firmicutes	c__Clostridia	o__Clostridiales	f__[Mogibacteriaceae]	g__	s__
342504	6.15839222057079	-6.1665615999862	2.52704275488125	-2.44022844016978	0.014677976872658	0.0318261887238849	k__Bacteria	p__Firmicutes	c__Clostridia	o__Clostridiales	f__[Mogibacteriaceae]	g__	s__
14157	19.3236274636205	6.50918073533809	2.28567974310988	2.84780960891824	0.00440212515184157	0.0127088673036832	k__Bacteria	p__Firmicutes	c__Clostridia	o__Clostridiales	f__[Mogibacteriaceae]	g__	s__
555945	124.138495376598	-9.17286401994282	1.76805972186996	-5.18809625403451	2.12454789575964e-07	4.46602331350737e-06	k__Bacteria	p__Firmicutes	c__Clostridia	o__Clostridiales	NA	NA	NA
4396655	5.35109158217973	-5.94715306296006	2.6253046119412	-2.26531924558751	0.0234930958608924	0.0454609616610486	k__Bacteria	p__Firmicutes	c__Clostridia	o__Clostridiales	NA	NA	NA
262060	5.98343905977262	-6.14398714934329	2.31920612612062	-2.64917683691206	0.00806880992734587	0.0206053880113935	k__Bacteria	p__Firmicutes	c__Clostridia	o__Clostridiales	f__Clostridiaceae	g__SMB53	s__
535955	5.85007433303807	-6.09935477445712	2.14002087474907	-2.85013798062709	0.00437002666538547	0.0127088673036832	k__Bacteria	p__Firmicutes	c__Clostridia	o__Clostridiales	NA	NA	NA
606927	29.0126683199931	-7.39565552394302	1.78427444953135	-4.14490916791727	3.39948435396467e-05	0.000254261058234736	k__Bacteria	p__Firmicutes	c__Clostridia	o__Clostridiales	NA	NA	NA
628226	14.0244617785309	-7.37197938929411	2.01732179906141	-3.65433982457536	0.000257844572746532	0.00131356023411945	k__Bacteria	p__Firmicutes	c__Clostridia	o__Clostridiales	NA	NA	NA
503236	6.42239646567071	-5.60966145434637	1.92677970932839	-2.91141816949157	0.00359792136846057	0.0107883618210447	k__Bacteria	p__Firmicutes	c__Clostridia	o__Clostridiales	f__[Tissierellaceae]	g__Anaerococcus	s__
504674	24.115543411032	-8.16250122672524	2.09976852892134	-3.88733382479942	0.000101351326291885	0.000615193308829467	k__Bacteria	p__Firmicutes	c__Clostridia	o__Clostridiales	f__[Tissierellaceae]	g__Anaerococcus	s__
937813	2.96632487543176	-5.13145867004796	2.28636454786213	-2.24437466669352	0.0248083050728424	0.0473632206304029	k__Bacteria	p__Firmicutes	c__Clostridia	o__Clostridiales	f__[Tissierellaceae]	g__Anaerococcus	s__
503387	29.6265940449753	-8.4550422383465	1.88788118184072	-4.47858812285139	7.51383514581395e-06	7.35545528734826e-05	k__Bacteria	p__Firmicutes	c__Clostridia	o__Clostridiales	f__[Tissierellaceae]	g__Anaerococcus	s__
1029165	6.06397196208998	-6.14781201654231	2.07300513982621	-2.96565208567583	0.00302041964044017	0.00961835505812981	k__Bacteria	p__Firmicutes	c__Clostridia	o__Clostridiales	f__[Tissierellaceae]	g__Anaerococcus	s__
505587	47.2265238410413	-9.13202130804428	1.78273693675028	-5.1224727102423	3.01554750146063e-07	5.79043111578546e-06	k__Bacteria	p__Firmicutes	c__Clostridia	o__Clostridiales	f__[Tissierellaceae]	g__Finegoldia	s__
577239	103.650214103545	-10.2664328156446	1.82095394592051	-5.63794204606029	1.72094401871945e-08	6.47516978445408e-07	k__Bacteria	p__Firmicutes	c__Clostridia	o__Clostridiales	f__[Tissierellaceae]	g__Tissierella_Soehngenia	s__
525851	4.05603925862545	-5.60077939783991	2.27131875398544	-2.46587115437334	0.0136680489780798	0.0301757167025908	k__Bacteria	p__Firmicutes	c__Clostridia	o__Clostridiales	f__[Tissierellaceae]	NA	NA
560842	12.4867184167172	-7.20530897671547	1.77235745754984	-4.06538136312315	4.79539831965416e-05	0.000337197550857371	k__Bacteria	p__Firmicutes	c__Clostridia	o__Clostridiales	f__[Tissierellaceae]	NA	NA
New.ReferenceOTU9	4.76534581923576	-5.81666036059803	2.34178483007707	-2.48385773359313	0.0129967719698383	0.0291296898134311	k__Bacteria	p__Firmicutes	c__Clostridia	o__Clostridiales	f__[Tissierellaceae]	g__Tissierella_Soehngenia	s__
1099914	53.9855317459629	-9.324890671091	1.86124665653751	-5.01002413534924	5.44232097141598e-07	8.90845490157189e-06	k__Bacteria	p__Firmicutes	c__Clostridia	o__Clostridiales	f__[Tissierellaceae]	g__Peptoniphilus	s__
4432841	22.9035337433471	-8.08945869198161	2.01769753831622	-4.00925239703286	6.09112842473128e-05	0.000411978744046085	k__Bacteria	p__Tenericutes	c__Mollicutes	o__RF39	f__	g__	s__
1113282	9.89706097266855	-6.86129459157478	2.52845838673891	-2.71362765057176	0.0066550922530909	0.017696696710283	k__Bacteria	p__Tenericutes	c__Mollicutes	o__RF39	f__	g__	s__
228310	111.98105390946	-9.21944154748002	1.61860595818635	-5.69591474741043	1.22712187593072e-08	5.10533830465343e-07	k__Bacteria	p__Tenericutes	c__Mollicutes	o__Anaeroplasmatales	f__Anaeroplasmataceae	g__Anaeroplasma	s__
New.ReferenceOTU50	536.21410803794	-9.1811526527517	1.51398261184835	-6.06423916688375	1.3257974531388e-09	9.76425262892495e-08	k__Bacteria	p__Tenericutes	c__Mollicutes	o__Mycoplasmatales	f__Mycoplasmataceae	g__Mycoplasma	s__
4392535	18.2181273864097	-7.19083624645265	2.17136696338286	-3.31166328295322	0.000927430997724417	0.00363152882834443	k__Bacteria	p__Tenericutes	c__Mollicutes	o__Mycoplasmatales	f__Mycoplasmataceae	g__	s__
444857	12.5793788239274	4.59851943405168	1.79300111348887	2.56470528626932	0.0103263473607784	0.0246338094851545	k__Bacteria	p__Fusobacteria	c__Fusobacteriia	o__Fusobacteriales	f__Fusobacteriaceae	g__Fusobacterium	s__
1139769	4.6499257815543	4.59002353745924	1.79962406399776	2.55054576635454	0.0107554401702764	0.0254164010907163	k__Bacteria	p__Fusobacteria	c__Fusobacteriia	o__Fusobacteriales	f__Fusobacteriaceae	g__Fusobacterium	s__
572237	4.6149758752206	4.22277964054314	1.82332104461997	2.31598250511241	0.0205592239333849	0.0409748205538619	k__Bacteria	p__Fusobacteria	c__Fusobacteriia	o__Fusobacteriales	f__Fusobacteriaceae	g__Fusobacterium	s__
545299	44.605432983263	3.56750472537438	1.58334282823552	2.25314736755401	0.0242498586942281	0.0465643921272823	k__Bacteria	p__Fusobacteria	c__Fusobacteriia	o__Fusobacteriales	f__Fusobacteriaceae	g__Fusobacterium	s__
938948	2028.28329673992	4.42484479597709	1.23760495283603	3.57532893338649	0.00034978783274421	0.00166712721238708	k__Bacteria	p__Fusobacteria	c__Fusobacteriia	o__Fusobacteriales	f__Fusobacteriaceae	g__Fusobacterium	s__
1937180	4.15238303275725	4.40919525674	1.87018379099921	2.35762670918254	0.0183921773102185	0.0378261360334771	k__Bacteria	p__Fusobacteria	c__Fusobacteriia	o__Fusobacteriales	f__Fusobacteriaceae	g__Fusobacterium	s__
4466843	6.02000649164103	4.31824936663347	1.70305497528477	2.53559011852298	0.0112258040500456	0.026158612237971	k__Bacteria	p__Fusobacteria	c__Fusobacteriia	o__Fusobacteriales	f__Fusobacteriaceae	g__Fusobacterium	s__
572889	8.93796078098354	-6.15043863973255	1.97523553572734	-3.11377480228847	0.0018471041233712	0.00643977247786	k__Bacteria	p__Fusobacteria	c__Fusobacteriia	o__Fusobacteriales	f__Fusobacteriaceae	g__Fusobacterium	s__
342025	12.5089372277083	-7.21840843292347	2.30594885927122	-3.13034194314474	0.00174602930844438	0.00616046029852195	k__Bacteria	p__Fusobacteria	c__Fusobacteriia	o__Fusobacteriales	f__Fusobacteriaceae	NA	NA
2438396	110.334641313066	-10.3580111408699	2.44372038333467	-4.23862370323051	2.24894251227965e-05	0.000180366995864356	k__Bacteria	p__Fusobacteria	c__Fusobacteriia	o__Fusobacteriales	f__Fusobacteriaceae	g__Fusobacterium	s__
828676	35.78245389583	-8.73027466275207	2.07066402617819	-4.21617150458999	2.48484811380878e-05	0.000193083333979616	k__Bacteria	p__Fusobacteria	c__Fusobacteriia	o__Fusobacteriales	f__Fusobacteriaceae	NA	NA
29566	20.0152171945198	-7.89353708152707	2.38419007168832	-3.31078347119255	0.000930351678754472	0.00363583620836141	k__Bacteria	p__Fusobacteria	c__Fusobacteriia	o__Fusobacteriales	f__Leptotrichiaceae	g__Sneathia	s__
715913	50.9181911239662	-8.67617967393472	2.05491405964809	-4.22216181411526	2.41970291101384e-05	0.000190241996586403	k__Bacteria	p__Fusobacteria	c__Fusobacteriia	o__Fusobacteriales	f__Leptotrichiaceae	g__Sneathia	s__
4345640	47.1748296405813	23.5970077021415	2.85293435476315	8.27113587900992	1.32688719740373e-16	6.62448433303814e-14	k__Bacteria	p__Fusobacteria	c__Fusobacteriia	o__Fusobacteriales	f__Leptotrichiaceae	g__Leptotrichia	s__
609533	151.008688717326	25.3119541981372	2.4115041994986	10.4963342810682	8.97999187570798e-26	1.79330437757888e-22	k__Bacteria	p__Fusobacteria	c__Fusobacteriia	o__Fusobacteriales	f__Leptotrichiaceae	g__Leptotrichia	s__
4306055	232.886275709837	5.1879410881633	1.65902960375207	3.12709373987675	0.00176543627547784	0.00619609181393542	k__Bacteria	p__Fusobacteria	c__Fusobacteriia	o__Fusobacteriales	f__Leptotrichiaceae	g__Leptotrichia	s__
4307303	27.7006655761042	4.9898981717091	1.75986037846825	2.83539434875636	0.00457691507846645	0.0131134855261083	k__Bacteria	p__Fusobacteria	c__Fusobacteriia	o__Fusobacteriales	f__Leptotrichiaceae	g__Leptotrichia	s__
324532	406.849735416263	4.93766872168274	1.56648454692289	3.15206985691752	0.00162117483194156	0.00583648138395028	k__Bacteria	p__Fusobacteria	c__Fusobacteriia	o__Fusobacteriales	f__Leptotrichiaceae	g__Leptotrichia	s__
549823	377.79579400137	8.75197266442366	1.86690702746119	4.68795314157956	2.75951180643714e-06	3.18900911927176e-05	k__Bacteria	p__Fusobacteria	c__Fusobacteriia	o__Fusobacteriales	f__Leptotrichiaceae	g__Leptotrichia	s__
4304095	28.3816047994811	5.17323025560198	1.95490765066053	2.64627858704938	0.00813827625012151	0.0207562422368999	k__Bacteria	p__Fusobacteria	c__Fusobacteriia	o__Fusobacteriales	f__Leptotrichiaceae	g__Leptotrichia	s__
648553	18.180982397505	6.79412446836681	2.28726554378229	2.97041350832044	0.00297399137421571	0.00950249723889405	k__Bacteria	p__Fusobacteria	c__Fusobacteriia	o__Fusobacteriales	f__Leptotrichiaceae	g__Leptotrichia	s__
904227	592.16043527046	9.29552608085022	1.93553653247924	4.80255780496353	1.56651575544501e-06	2.09955165343872e-05	k__Bacteria	p__Fusobacteria	c__Fusobacteriia	o__Fusobacteriales	f__Leptotrichiaceae	g__Leptotrichia	s__
251967	6.92724432689472	5.65442923396275	2.23370854912397	2.53140869079824	0.0113605392009469	0.0262885246631413	k__Bacteria	p__Fusobacteria	c__Fusobacteriia	o__Fusobacteriales	f__Leptotrichiaceae	g__Leptotrichia	s__
241454	34.3392033912468	5.07330863822261	2.19446027898586	2.31187079884953	0.0207848043724671	0.0412187232689343	k__Bacteria	p__Fusobacteria	c__Fusobacteriia	o__Fusobacteriales	f__Leptotrichiaceae	g__Leptotrichia	s__
92131	275.942291077468	4.0429661668617	1.33806769032126	3.02149599463912	0.00251528968051562	0.00826156824340409	k__Bacteria	p__Fusobacteria	c__Fusobacteriia	o__Fusobacteriales	f__Leptotrichiaceae	g__Leptotrichia	s__
979259	4.10699354650492	4.61420791904299	1.91078573142348	2.4148222603722	0.0157428897733374	0.0333035496582148	k__Bacteria	p__Fusobacteria	c__Fusobacteriia	o__Fusobacteriales	f__Leptotrichiaceae	g__Leptotrichia	s__
4440191	226.042214329216	5.26380625840264	1.60707757981322	3.2753902639936	0.00105516098530444	0.00404444623349898	k__Bacteria	p__Fusobacteria	c__Fusobacteriia	o__Fusobacteriales	f__Leptotrichiaceae	g__Leptotrichia	s__
4483174	31.4880345060291	6.02138478747175	2.11426779798069	2.84797639789184	0.00439981874517363	0.0127088673036832	k__Bacteria	p__Fusobacteria	c__Fusobacteriia	o__Fusobacteriales	f__Leptotrichiaceae	g__Leptotrichia	s__
74330	37.3801162106322	8.45536709248238	2.51055262627963	3.36793063167623	0.000757346489161262	0.00308028704451128	k__Bacteria	p__Spirochaetes	c__Spirochaetes	o__Spirochaetales	f__Spirochaetaceae	g__Treponema	s__socranskii
580008	7.2977253383576	-5.76620336293926	2.45489968807915	-2.34885498211581	0.018831239449851	0.0385307225218775	k__Bacteria	p__Firmicutes	c__Erysipelotrichi	o__Erysipelotrichales	f__Erysipelotrichaceae	g__	s__
592616	8.25623312248717	-6.60952433639568	2.26649781707118	-2.91618385273217	0.00354341629641104	0.0106730050436393	k__Bacteria	p__Firmicutes	c__Erysipelotrichi	o__Erysipelotrichales	f__Erysipelotrichaceae	NA	NA
262095	27.9989062704881	-7.19929694957615	1.93749844140704	-3.71576915661823	0.00020258647935355	0.00107311723944042	k__Bacteria	p__Firmicutes	c__Erysipelotrichi	o__Erysipelotrichales	f__Erysipelotrichaceae	g__Clostridium	NA
575557	6.6712664555411	-6.29432007267135	2.79744123212237	-2.25002763253617	0.0244471912704628	0.0468532063024128	k__Bacteria	p__Firmicutes	c__Erysipelotrichi	o__Erysipelotrichales	f__Erysipelotrichaceae	g__Coprobacillus	s__
230759	92.2585297045564	-8.7316495635635	1.65949553405221	-5.26162884105045	1.42784779395362e-07	3.09936091796236e-06	k__Bacteria	p__Firmicutes	c__Erysipelotrichi	o__Erysipelotrichales	f__Erysipelotrichaceae	g__Allobaculum	s__
276425	2.30212481478915	-4.7484245651647	2.07571865600833	-2.2876050910946	0.0221605291551064	0.0434294177848357	k__Bacteria	p__Firmicutes	c__Erysipelotrichi	o__Erysipelotrichales	f__Erysipelotrichaceae	g__Allobaculum	s__
264795	3.89925927746328	-5.45399080733435	2.14886848564756	-2.53807566343027	0.0111463883024327	0.026125982910749	k__Bacteria	p__Firmicutes	c__Erysipelotrichi	o__Erysipelotrichales	f__Erysipelotrichaceae	g__Allobaculum	s__
277143	291.255469848444	-7.70952698441358	1.2556551929894	-6.13984398540105	8.26025674687606e-10	7.10389484384308e-08	k__Bacteria	p__Firmicutes	c__Erysipelotrichi	o__Erysipelotrichales	f__Erysipelotrichaceae	g__Allobaculum	s__
259564	4.38200968496342	-5.64102162655228	1.96874301314279	-2.86529099475877	0.00416626196336384	0.0121815887859994	k__Bacteria	p__Firmicutes	c__Erysipelotrichi	o__Erysipelotrichales	f__Erysipelotrichaceae	g__Allobaculum	s__
276236	9.87767931776802	-6.87102748731187	1.97903671119974	-3.47190501743977	0.000516779143648017	0.00228155909227321	k__Bacteria	p__Firmicutes	c__Erysipelotrichi	o__Erysipelotrichales	f__Erysipelotrichaceae	g__Allobaculum	s__
New.ReferenceOTU12	834.093417733775	-9.9922372281531	1.40548797204257	-7.10944342955248	1.16511844381669e-12	3.32391647471703e-10	k__Bacteria	p__Firmicutes	c__Erysipelotrichi	o__Erysipelotrichales	f__Erysipelotrichaceae	NA	NA
272334	12.5594823980978	-7.2067256087281	2.05254541616641	-3.51111627151631	0.000446229178350244	0.00202011092563115	k__Bacteria	p__Firmicutes	c__Erysipelotrichi	o__Erysipelotrichales	f__Erysipelotrichaceae	g__Allobaculum	s__
4426641	10.2241873523371	-5.72357761730915	1.89928782915272	-3.01353882726793	0.00258219996775469	0.00842590414314724	k__Bacteria	p__Firmicutes	c__Erysipelotrichi	o__Erysipelotrichales	f__Erysipelotrichaceae	g__Allobaculum	s__
42372	13.6294189197194	-6.13462394105725	2.06780501038426	-2.96673231288731	0.003009828820061	0.00960164241799011	k__Bacteria	p__Firmicutes	c__Erysipelotrichi	o__Erysipelotrichales	f__Erysipelotrichaceae	g__[Eubacterium]	s__dolichum
579851	6.36887953664359	-6.22793511547217	1.868461819191	-3.33318832180832	0.000858568070973267	0.00340190563042384	k__Bacteria	p__Firmicutes	c__Erysipelotrichi	o__Erysipelotrichales	f__Erysipelotrichaceae	g__[Eubacterium]	s__dolichum
1073436	7.86028175029005	-6.51511283475552	1.95641225196624	-3.33013291457752	0.000868045371310086	0.00343264674555692	k__Bacteria	p__Firmicutes	c__Bacilli	o__Bacillales	f__Staphylococcaceae	g__Staphylococcus	s__
1075891	3.97506534574705	-5.48814313834445	1.92698850100731	-2.8480414571626	0.00439891938354132	0.0127088673036832	k__Bacteria	p__Firmicutes	c__Bacilli	o__Bacillales	f__Staphylococcaceae	g__Staphylococcus	NA
347704	3.09104468819379	-5.11616571499977	2.11127546979308	-2.42325825701049	0.0153819871103171	0.032731217175194	k__Bacteria	p__Firmicutes	c__Bacilli	o__Bacillales	f__Staphylococcaceae	g__Staphylococcus	NA
1084906	4.59426695708573	-5.70683090317116	2.11217405527828	-2.70187529711858	0.00689496171287	0.0182216897625412	k__Bacteria	p__Firmicutes	c__Bacilli	o__Bacillales	f__Staphylococcaceae	g__Staphylococcus	NA
1076316	2.3567618803404	-4.73554142863167	1.99199121225163	-2.37729032111487	0.0174403553330378	0.036431369874557	k__Bacteria	p__Firmicutes	c__Bacilli	o__Bacillales	f__Staphylococcaceae	g__Staphylococcus	s__
1058950	2.44494913273202	-4.78025264526722	2.1265121279349	-2.24793105220115	0.0245805867483323	0.0470329636736629	k__Bacteria	p__Firmicutes	c__Bacilli	o__Bacillales	f__Staphylococcaceae	g__Staphylococcus	NA
1814180	3.22228684182146	-5.2618827646565	2.03606186948965	-2.5843432576906	0.00975646397332247	0.0237130825334971	k__Bacteria	p__Firmicutes	c__Bacilli	o__Bacillales	f__Staphylococcaceae	g__Staphylococcus	NA
996487	8.37909082928897	-5.9688018422285	1.81982647221703	-3.27987417116584	0.00103853394316735	0.0039883697778946	k__Bacteria	p__Firmicutes	c__Bacilli	o__Bacillales	f__Staphylococcaceae	g__Staphylococcus	NA
1068955	2.56220485322951	-4.92091868300383	2.19679423565612	-2.24004533657842	0.0250879797465821	0.0476695485765218	k__Bacteria	p__Firmicutes	c__Bacilli	o__Bacillales	f__Staphylococcaceae	g__Staphylococcus	NA
1084865	877.654108405118	-7.06160175308703	1.17165202835984	-6.02704692362661	1.66982535293157e-09	1.14987628613943e-07	k__Bacteria	p__Firmicutes	c__Bacilli	o__Bacillales	f__Staphylococcaceae	g__Staphylococcus	s__
4130483	3.75432008024515	-5.42608052765496	2.09391911355866	-2.591351543868	0.00955997787372008	0.0233104710791441	k__Bacteria	p__Firmicutes	c__Bacilli	o__Bacillales	f__Staphylococcaceae	g__Staphylococcus	s__
368134	2.34085877304524	-4.76966185354516	2.0773739487074	-2.2960054238251	0.0216755712585249	0.042646419510615	k__Bacteria	p__Firmicutes	c__Bacilli	o__Bacillales	f__Staphylococcaceae	g__Staphylococcus	s__
137056	5.42298527580503	-5.98009838151248	1.90746587322089	-3.13510111266874	0.00171794886582222	0.00610794302366674	k__Bacteria	p__Firmicutes	c__Bacilli	o__Bacillales	f__Staphylococcaceae	g__Staphylococcus	s__
214919	5.58348708223832	-6.01094334902779	1.93208213168924	-3.11112206382881	0.00186377880229626	0.00648426179126418	k__Bacteria	p__Firmicutes	c__Bacilli	o__Turicibacterales	f__Turicibacteraceae	g__Turicibacter	s__
368490	3.17160950896006	-5.1907421368451	1.87054506122649	-2.77498908977985	0.00552035596960227	0.0152690006908453	k__Bacteria	p__Firmicutes	c__Bacilli	o__Turicibacterales	f__Turicibacteraceae	g__Turicibacter	s__
324882	208.055453225294	-8.73514693433479	1.60308645827903	-5.4489556001317	5.06664585637864e-08	1.40529052433169e-06	k__Bacteria	p__Firmicutes	c__Bacilli	o__Turicibacterales	f__Turicibacteraceae	g__Turicibacter	s__
New.ReferenceOTU70	429.98885381494	-9.51859344068953	1.47637573123342	-6.44727032510713	1.13882560683053e-10	1.42139671052536e-08	k__Bacteria	p__Firmicutes	c__Bacilli	o__Turicibacterales	f__Turicibacteraceae	g__Turicibacter	s__
268978	14.3143935266643	-7.40987621512137	2.3452081376819	-3.15958148705964	0.00157995911516943	0.00571590281339374	k__Bacteria	p__Firmicutes	c__Bacilli	o__Turicibacterales	f__Turicibacteraceae	g__Turicibacter	s__
540269	5.35487789147323	-5.98894521793916	2.48387864426146	-2.41112633734161	0.0159033385135782	0.0336073724990642	k__Bacteria	p__Firmicutes	c__Bacilli	o__Bacillales	f__[Exiguobacteraceae]	g__	s__
1121955	2.11579396941436	-4.6519740751409	2.02605914646984	-2.29607022245446	0.0216718665734439	0.042646419510615	k__Bacteria	p__Firmicutes	c__Bacilli	o__Bacillales	f__Listeriaceae	g__Brochothrix	s__
1016369	4.90200066794602	-5.86373696834805	2.0065883295961	-2.92224213699496	0.00347521252861404	0.0105465922974463	k__Bacteria	p__Firmicutes	c__Bacilli	o__Bacillales	f__Listeriaceae	g__Brochothrix	s__
1051517	123.168274134779	-10.5156485039211	1.73228996609273	-6.07037430785312	1.27612461923576e-09	9.76425262892495e-08	k__Bacteria	p__Firmicutes	c__Bacilli	o__Bacillales	f__Bacillaceae	NA	NA
807693	2.58454183877106	-4.90452007708994	1.97875664491985	-2.47858678816394	0.0131904016919565	0.0293659221614683	k__Bacteria	p__Firmicutes	c__Bacilli	o__Bacillales	f__Bacillaceae	NA	NA
833317	39.5137012533489	-8.87209620343052	1.77485170442142	-4.99878169050901	5.76936767811967e-07	9.21714180256399e-06	k__Bacteria	p__Firmicutes	c__Bacilli	o__Bacillales	f__Bacillaceae	NA	NA
1078248	7.8166611749575	-6.53791854663508	1.71585682494019	-3.81029375621884	0.000138801765502773	0.000787603300112093	k__Bacteria	p__Firmicutes	c__Bacilli	o__Bacillales	f__Bacillaceae	g__Bacillus	NA
1084045	18.1932770912623	-7.75468412830352	2.12792200721492	-3.64425204589762	0.000268170525393095	0.00135236499800508	k__Bacteria	p__Firmicutes	c__Bacilli	o__Bacillales	f__Planococcaceae	NA	NA
818603	265.052394476238	-9.01764434618132	1.41919519187495	-6.35405502908153	2.09711757587052e-10	2.37504794413771e-08	k__Bacteria	p__Firmicutes	c__Bacilli	o__Bacillales	f__Bacillaceae	g__Bacillus	s__cereus
398350	3.45406873791572	-5.3533422102003	2.30665059495076	-2.32082926730157	0.0202960602591462	0.0407192229095295	k__Bacteria	p__Firmicutes	c__Bacilli	o__Bacillales	f__Bacillaceae	g__Bacillus	s__cereus
1108282	153.929282194386	-9.48088930734394	1.61909104471538	-5.85568633603962	4.75044056699653e-09	2.43246918263899e-07	k__Bacteria	p__Firmicutes	c__Bacilli	o__Bacillales	f__Bacillaceae	g__Bacillus	s__cereus
854050	12.1979220531843	-7.18570673723524	2.27380295748912	-3.1602152304218	0.00157652632270382	0.00571383496631495	k__Bacteria	p__Firmicutes	c__Bacilli	o__Bacillales	f__Planococcaceae	NA	NA
816470	3.06345139029209	-5.11885947642351	1.94619051655116	-2.63019444031339	0.00853360446063284	0.021462982503632	k__Bacteria	p__Firmicutes	c__Bacilli	o__Bacillales	f__Planococcaceae	NA	NA
1065569	41.4506992469689	4.36639567745823	1.53278174390424	2.84867411477404	0.00439018238158569	0.0127088673036832	k__Bacteria	p__Firmicutes	c__Bacilli	o__Lactobacillales	f__Aerococcaceae	g__Abiotrophia	s__
4303981	10.7041760141951	-6.969681299765	1.92555427558997	-3.61957145956301	0.000295091313268661	0.00144790504323714	k__Bacteria	p__Firmicutes	c__Bacilli	o__Lactobacillales	f__Aerococcaceae	g__Facklamia	s__
820945	4.51758119688408	-5.6962491369142	2.05078074388039	-2.77760026463679	0.00547619417580982	0.0152018356970851	k__Bacteria	p__Firmicutes	c__Bacilli	o__Lactobacillales	f__Aerococcaceae	g__	s__
15076	14.1633536709046	-7.39500629215355	2.07315904466763	-3.56702314333975	0.000361059603411384	0.00171267465086113	k__Bacteria	p__Firmicutes	c__Bacilli	o__Lactobacillales	f__Aerococcaceae	g__Aerococcus	s__
579608	384.583436236654	-3.60326932558987	1.21165892047627	-2.97383138496889	0.00294106640490392	0.00944261995272208	k__Bacteria	p__Firmicutes	c__Bacilli	o__Lactobacillales	f__Streptococcaceae	g__Streptococcus	s__
4297222	3.03627367300183	-4.50247015705219	1.98549469472346	-2.26768178682003	0.02334860873251	0.045225190726307	k__Bacteria	p__Firmicutes	c__Bacilli	o__Lactobacillales	f__Streptococcaceae	g__Streptococcus	NA
1082294	24.4988193461818	6.0451882535699	1.47501881867683	4.09838042540551	4.16051076054704e-05	0.000298868344921311	k__Bacteria	p__Firmicutes	c__Bacilli	o__Lactobacillales	f__Streptococcaceae	g__Streptococcus	s__infantis
New.ReferenceOTU59	3.25396731413916	3.86287184884871	1.61544315150049	2.39121497111223	0.0167927172131439	0.03522589944816	k__Bacteria	p__Firmicutes	c__Bacilli	o__Lactobacillales	f__Streptococcaceae	g__Streptococcus	NA
1083194	3119.7813872244	3.02306307895559	1.02138575924135	2.95976623093025	0.0030787256020917	0.00975907147202718	k__Bacteria	p__Firmicutes	c__Bacilli	o__Lactobacillales	f__Streptococcaceae	g__Streptococcus	NA
586458	13.568947834589	3.90377221011996	1.42321503179803	2.74292508363132	0.00608945765306973	0.01645554388793	k__Bacteria	p__Firmicutes	c__Bacilli	o__Lactobacillales	f__Streptococcaceae	g__Streptococcus	NA
996434	8.73133909111857	3.5215871330868	1.41856986622602	2.48249114613979	0.0130467310064229	0.0291517139329502	k__Bacteria	p__Firmicutes	c__Bacilli	o__Lactobacillales	f__Streptococcaceae	g__Streptococcus	NA
925707	17.8415246631449	5.06627114926053	1.47195816416183	3.44185811296164	0.000577733196566412	0.00247582230374061	k__Bacteria	p__Firmicutes	c__Bacilli	o__Lactobacillales	f__Streptococcaceae	g__Streptococcus	NA
4301566	16.7248686972807	2.8009793289059	1.24820386958222	2.24400788778471	0.0248318938407771	0.0473632206304029	k__Bacteria	p__Firmicutes	c__Bacilli	o__Lactobacillales	f__Streptococcaceae	g__Streptococcus	NA
529233	8.81876573940038	3.43223363157235	1.43015531877865	2.39990271441529	0.0163994296878597	0.0345825354663736	k__Bacteria	p__Firmicutes	c__Bacilli	o__Lactobacillales	f__Streptococcaceae	g__Streptococcus	s__
2208658	6.65690333000221	5.04392629543699	1.71248448551667	2.94538510456356	0.00322552919225499	0.0100962097130615	k__Bacteria	p__Firmicutes	c__Bacilli	o__Lactobacillales	f__Streptococcaceae	g__Streptococcus	s__
New.ReferenceOTU20	4.44128077670166	4.64734839326652	1.78330522611812	2.60603082702943	0.00915982172929554	0.0226108331191634	k__Bacteria	p__Firmicutes	c__Bacilli	o__Lactobacillales	f__Streptococcaceae	g__Streptococcus	s__
New.ReferenceOTU30	2.53614665597393	4.56696850059709	1.90892093371321	2.39243460530001	0.0167370104100341	0.0351829576724611	k__Bacteria	p__Firmicutes	c__Bacilli	o__Lactobacillales	f__Streptococcaceae	g__Streptococcus	NA
59566	24.9046806220484	5.08599354966266	1.42846484785139	3.56046111832061	0.000370204126936294	0.00174362651295231	k__Bacteria	p__Firmicutes	c__Bacilli	o__Lactobacillales	f__Streptococcaceae	g__Streptococcus	s__
1082539	713.938208741514	4.0891481167393	1.1534922141504	3.54501579341058	0.000392589562253295	0.00181481795328664	k__Bacteria	p__Firmicutes	c__Bacilli	o__Lactobacillales	f__Streptococcaceae	g__Streptococcus	s__
98605	3.49955335395967	4.39751798534889	1.80924782857346	2.43057800921403	0.0150747605349732	0.0323702116003671	k__Bacteria	p__Firmicutes	c__Bacilli	o__Lactobacillales	f__Streptococcaceae	g__Streptococcus	s__
1076969	16.6850382487369	-7.62524881600538	2.02289549370748	-3.76947244171775	0.000163592969744259	0.000890177549262358	k__Bacteria	p__Firmicutes	c__Bacilli	o__Lactobacillales	f__Streptococcaceae	g__Streptococcus	s__agalactiae
716006	162.14114588003	-4.63156778141352	1.14073619235138	-4.06015677635909	4.90397766481436e-05	0.000343546600499843	k__Bacteria	p__Firmicutes	c__Bacilli	o__Lactobacillales	f__Streptococcaceae	g__Lactococcus	s__
349024	3.57765551534512	-5.38652921318438	2.12398891755478	-2.53604393538248	0.0112112667404493	0.0261552566363053	k__Bacteria	p__Firmicutes	c__Bacilli	o__Lactobacillales	f__Streptococcaceae	g__Streptococcus	s__luteciae
288249	5.78752014519032	-5.4613883546093	2.22907032078874	-2.45007450131803	0.0142826659221924	0.0312374779665466	k__Bacteria	p__Firmicutes	c__Bacilli	o__Lactobacillales	f__Streptococcaceae	g__Streptococcus	NA
888300	8.9320914954595	-5.33991740013638	1.77754620746159	-3.00409484587296	0.00266372271785759	0.00863547770708052	k__Bacteria	p__Firmicutes	c__Bacilli	o__Lactobacillales	f__Streptococcaceae	g__Streptococcus	s__
4306836	11.4014332161415	-3.93658579737404	1.54496683508929	-2.54800666782374	0.0108340400285933	0.0255437756046056	k__Bacteria	p__Firmicutes	c__Bacilli	o__Lactobacillales	f__Streptococcaceae	g__Streptococcus	s__
1110317	7.72173573686315	-6.51199600113671	1.83844062524332	-3.54213016820973	0.000396909559585616	0.00182633269698727	k__Bacteria	p__Firmicutes	c__Bacilli	o__Lactobacillales	f__Lactobacillaceae	g__	s__
304724	3.77811254604583	-5.46795176380644	2.3338095338387	-2.34292973977728	0.0191329857553994	0.0390680700956366	k__Bacteria	p__Firmicutes	c__Bacilli	o__Lactobacillales	f__Lactobacillaceae	g__	s__
301921	12.4603120533418	-7.20359648490771	2.00868313900849	-3.58622838267239	0.000335495162894619	0.00160344479607484	k__Bacteria	p__Firmicutes	c__Bacilli	o__Lactobacillales	f__Lactobacillaceae	g__	s__
578837	44.6376674993406	-8.02195155826501	1.73902726706555	-4.61289578961078	3.97097421620579e-06	4.28650568095295e-05	k__Bacteria	p__Firmicutes	c__Bacilli	o__Lactobacillales	f__Lactobacillaceae	g__	s__
613189	27.9606919204287	-7.80369764633785	1.72228332273372	-4.53101852832862	5.86999894438983e-06	5.95045070657182e-05	k__Bacteria	p__Firmicutes	c__Bacilli	o__Lactobacillales	f__Lactobacillaceae	g__	s__
760901	3.44286413012209	-5.28105846992547	2.37101099763381	-2.22734456955104	0.0259242539513143	0.0491107439966451	k__Bacteria	p__Firmicutes	c__Bacilli	o__Lactobacillales	f__Lactobacillaceae	g__	s__
604966	30.8110601621237	-8.51141720203966	1.79676916538943	-4.73706771353397	2.16832731676582e-06	2.74060104530464e-05	k__Bacteria	p__Firmicutes	c__Bacilli	o__Lactobacillales	f__Lactobacillaceae	g__Lactobacillus	s__reuteri
692154	27.3817412379007	-6.79127214138634	1.61665282157774	-4.20082286731084	2.6594660828578e-05	0.000202708159063627	k__Bacteria	p__Firmicutes	c__Bacilli	o__Lactobacillales	f__Lactobacillaceae	g__Lactobacillus	s__reuteri
588197	69.6722450062492	-8.15356793273715	1.59140392167922	-5.12350624606583	2.99905706528457e-07	5.79043111578546e-06	k__Bacteria	p__Firmicutes	c__Bacilli	o__Lactobacillales	f__Lactobacillaceae	g__Lactobacillus	s__reuteri
949863	4.92699451142137	-4.00439195201235	1.58133213663113	-2.53229025025906	0.0113320145001787	0.0262834296827606	k__Bacteria	p__Firmicutes	c__Bacilli	o__Lactobacillales	f__Lactobacillaceae	g__Lactobacillus	s__reuteri
318764	6.00985571353186	-6.12069202318224	2.28317780677663	-2.68077764465632	0.00734513041219612	0.019149119364433	k__Bacteria	p__Firmicutes	c__Bacilli	o__Lactobacillales	f__Lactobacillaceae	NA	NA
178213	3.67254519557496	-5.43014572379314	2.28493893637277	-2.37649489767689	0.0174780031184032	0.0364499256669278	k__Bacteria	p__Firmicutes	c__Bacilli	o__Lactobacillales	f__Lactobacillaceae	g__Lactobacillus	s__ruminis
1107027	118.640002880285	-7.27220230524217	1.3806141413327	-5.26736767901158	1.38393846786218e-07	3.03706057178107e-06	k__Bacteria	p__Firmicutes	c__Bacilli	o__Lactobacillales	f__Lactobacillaceae	g__Lactobacillus	NA
679245	4.32999269763345	-5.6095217641696	1.9072678982276	-2.94112943933176	0.00327017851393662	0.010219947562334	k__Bacteria	p__Firmicutes	c__Bacilli	o__Lactobacillales	f__Lactobacillaceae	g__Lactobacillus	s__zeae
518033	55.5569469449276	-9.36628814727021	1.81080086020512	-5.17245620603983	2.31036660029426e-07	4.70796132733433e-06	k__Bacteria	p__Firmicutes	c__Bacilli	o__Lactobacillales	f__Lactobacillaceae	g__Lactobacillus	s__zeae
703741	285.031123753857	-10.6818635663357	1.6121096384484	-6.62601557088673	3.44868809377594e-11	6.26093647570051e-09	k__Bacteria	p__Firmicutes	c__Bacilli	o__Lactobacillales	f__Lactobacillaceae	g__Lactobacillus	s__
132873	5.98700062894845	-6.15830740558874	1.96287194306978	-3.13739641922724	0.00170455490237647	0.00608943853317677	k__Bacteria	p__Firmicutes	c__Bacilli	o__Lactobacillales	f__Lactobacillaceae	g__Lactobacillus	s__
586093	5.4658218675442	-6.00528194412359	2.07578729505639	-2.89301411489776	0.00381564149415448	0.0113221932597719	k__Bacteria	p__Firmicutes	c__Bacilli	o__Lactobacillales	f__Lactobacillaceae	g__Lactobacillus	s__
133065	3.99953196034312	-5.56279763213398	2.09820148252741	-2.65122185760409	0.00802011403922628	0.0205443701570151	k__Bacteria	p__Firmicutes	c__Bacilli	o__Lactobacillales	f__Lactobacillaceae	g__Lactobacillus	s__
549991	3.32046615723835	-5.26752885777376	2.31144927950474	-2.27888576421733	0.0226738568759551	0.0441753094451534	k__Bacteria	p__Firmicutes	c__Bacilli	o__Lactobacillales	f__Lactobacillaceae	g__Lactobacillus	s__
807795	146.935016610006	-9.01209253321205	1.59343017324646	-5.65578127270603	1.55138935282597e-08	5.95793180306434e-07	k__Bacteria	p__Firmicutes	c__Bacilli	o__Lactobacillales	f__Lactobacillaceae	g__Lactobacillus	s__
266445	4.34632797183264	-5.68139219745465	1.950557770342	-2.91270132258554	0.00358317143073541	0.010760351382318	k__Bacteria	p__Firmicutes	c__Bacilli	o__Lactobacillales	f__Lactobacillaceae	g__Lactobacillus	s__
356529	19.4394438992792	-7.23504230411074	1.84868230082361	-3.91362123220818	9.09222189983299e-05	0.00056919019228735	k__Bacteria	p__Firmicutes	c__Bacilli	o__Lactobacillales	f__Lactobacillaceae	g__Lactobacillus	s__
716286	12.5167150993378	-6.13771710936178	1.74067420874014	-3.5260573624539	0.00042179559916787	0.00193193993472073	k__Bacteria	p__Firmicutes	c__Bacilli	o__Lactobacillales	f__Lactobacillaceae	g__Lactobacillus	s__
463361	449.350411064873	-10.8493544798354	1.67090293072565	-6.49310877390326	8.40829329381179e-11	1.19938297912444e-08	k__Bacteria	p__Firmicutes	c__Bacilli	o__Lactobacillales	f__Lactobacillaceae	g__Lactobacillus	s__
331248	2.45032729092088	-4.85150453181609	2.14385453503367	-2.26298214386075	0.0236367900370701	0.0456374976033106	k__Bacteria	p__Firmicutes	c__Bacilli	o__Lactobacillales	f__Lactobacillaceae	g__Lactobacillus	NA
956654	25.7178368157491	-8.25860478280007	2.02708783127663	-4.07412281568427	4.61881037891819e-05	0.000328247840807816	k__Bacteria	p__Firmicutes	c__Bacilli	o__Lactobacillales	f__Lactobacillaceae	g__Lactobacillus	s__iners
133075	722.910464121728	-9.94421377869293	1.36464771449544	-7.28701896692048	3.1688830961796e-13	1.05470992384511e-10	k__Bacteria	p__Firmicutes	c__Bacilli	o__Lactobacillales	f__Lactobacillaceae	g__Lactobacillus	s__iners
130864	571.785446679636	-10.3005481587503	1.63973776981046	-6.28182648981795	3.34618188963371e-10	3.30646627074524e-08	k__Bacteria	p__Firmicutes	c__Bacilli	o__Lactobacillales	f__Lactobacillaceae	g__Lactobacillus	s__iners
549756	32.1655783304966	-8.57863820832721	1.87363999559896	-4.57859472923175	4.68110160145697e-06	4.92008415689977e-05	k__Bacteria	p__Firmicutes	c__Bacilli	o__Lactobacillales	f__Lactobacillaceae	g__Lactobacillus	s__iners
New.ReferenceOTU55	90.9098092138607	-9.47305384051584	1.8486279725221	-5.12437006327004	2.98534138293364e-07	5.79043111578546e-06	k__Bacteria	p__Firmicutes	c__Bacilli	o__Lactobacillales	f__Lactobacillaceae	g__Lactobacillus	s__iners
574021	15.3186437951038	-7.50063541421371	1.8857857924204	-3.97745886322893	6.96556683769954e-05	0.000459083728544092	k__Bacteria	p__Firmicutes	c__Bacilli	o__Lactobacillales	f__Lactobacillaceae	g__Lactobacillus	s__iners
592160	485.955037486865	-9.59916279645155	1.45418069107609	-6.60107980759131	4.08173733176907e-11	6.79269120961902e-09	k__Bacteria	p__Firmicutes	c__Bacilli	o__Lactobacillales	f__Lactobacillaceae	g__Lactobacillus	s__
New.ReferenceOTU73	26.5593103407255	-8.29773381268332	1.76210768049388	-4.70898226285334	2.48956731911524e-06	2.95932496206734e-05	k__Bacteria	p__Firmicutes	c__Bacilli	o__Lactobacillales	f__Lactobacillaceae	g__Lactobacillus	s__
553352	26.4803533422468	-7.72565862951987	1.72789815323923	-4.47113078686777	7.78070949908362e-06	7.57954969252195e-05	k__Bacteria	p__Firmicutes	c__Bacilli	o__Lactobacillales	f__Lactobacillaceae	g__Lactobacillus	s__
318320	12.6846906571231	-7.22052213694622	2.05047643300458	-3.52138752766153	0.000429294737011015	0.00195285100184737	k__Bacteria	p__Firmicutes	c__Bacilli	o__Lactobacillales	f__Lactobacillaceae	g__Lactobacillus	s__
259993	4.43592821280585	-5.70009806879863	2.09238119279966	-2.72421587826057	0.00644543610570832	0.0173358537151338	k__Bacteria	p__Firmicutes	c__Bacilli	o__Lactobacillales	f__Lactobacillaceae	g__Lactobacillus	s__
344703	7.20682972213134	-6.40690534217602	2.05560159253616	-3.11680306409537	0.00182823657407928	0.00639402528622824	k__Bacteria	p__Firmicutes	c__Bacilli	o__Lactobacillales	f__Lactobacillaceae	g__Lactobacillus	s__
813944	3.81578123842711	-5.46370698470877	2.07911588468412	-2.62789920704149	0.00859139679279668	0.0215811564719685	k__Bacteria	p__Firmicutes	c__Bacilli	o__Lactobacillales	f__Lactobacillaceae	g__Lactobacillus	s__
182764	58.9465586047206	-8.88313917137729	1.73553453109831	-5.11838803100951	3.08158095213127e-07	5.86087348705346e-06	k__Bacteria	p__Firmicutes	c__Bacilli	o__Lactobacillales	f__Lactobacillaceae	g__Lactobacillus	s__
New.ReferenceOTU33	14.0671719709784	-7.38108813792372	1.79556776557414	-4.11072657876746	3.94416030364257e-05	0.000284349751854664	k__Bacteria	p__Firmicutes	c__Bacilli	NA	NA	NA	NA
306306	11.9098989169121	-7.13186611089262	2.01303469033896	-3.54284312392636	0.000395838099394084	0.00182560897110851	k__Bacteria	p__Firmicutes	c__Bacilli	o__Lactobacillales	f__Lactobacillaceae	g__Lactobacillus	s__
128227	3.9886518089393	-4.87976270534384	1.81671837266524	-2.68603146132382	0.00723062800377672	0.0189744600834982	k__Bacteria	p__Firmicutes	c__Bacilli	o__Lactobacillales	f__Lactobacillaceae	g__Lactobacillus	s__
187962	7.06223647839434	-6.38604968211964	2.11145930119147	-3.02447206939583	0.00249067468238265	0.00819419660744343	k__Bacteria	p__Firmicutes	c__Bacilli	o__Lactobacillales	f__Lactobacillaceae	g__Lactobacillus	s__
264123	3.40875417842396	-5.33637119018203	2.11770177281476	-2.51988795527576	0.0117392195517871	0.0269772398675707	k__Bacteria	p__Firmicutes	c__Bacilli	o__Lactobacillales	f__Lactobacillaceae	g__Lactobacillus	s__
581474	92.7027066088176	-9.05916313782379	1.62825124642684	-5.56373787995185	2.64056489221532e-08	8.9376408300915e-07	k__Bacteria	p__Firmicutes	c__Bacilli	o__Lactobacillales	f__Lactobacillaceae	g__Lactobacillus	s__
590168	151.124471207724	-9.45501251827023	1.72521321402477	-5.48048927599651	4.24151226868975e-08	1.22757971022803e-06	k__Bacteria	p__Firmicutes	c__Bacilli	o__Lactobacillales	f__Lactobacillaceae	g__Lactobacillus	s__
539647	6.59633151707575	-6.29094628646015	2.04476388781015	-3.07661257319909	0.00209367228898207	0.00714711719845675	k__Bacteria	p__Firmicutes	c__Bacilli	o__Lactobacillales	f__Lactobacillaceae	g__Lactobacillus	s__
130468	6.42219553875025	-6.24169528796384	1.81988802038447	-3.42971392637949	0.000604217920677266	0.00256183267004777	k__Bacteria	p__Firmicutes	c__Bacilli	o__Lactobacillales	f__Lactobacillaceae	g__Lactobacillus	s__
509452	6.82150326996962	-6.33182494984168	1.84573244104388	-3.43052156912875	0.00060242207708933	0.00255965295307956	k__Bacteria	p__Firmicutes	c__Bacilli	o__Lactobacillales	f__Lactobacillaceae	g__Lactobacillus	s__
134467	3.09444350234158	-5.18971240355761	2.31545883335297	-2.24133218384301	0.025004565727501	0.0475637061570351	k__Bacteria	p__Firmicutes	c__Bacilli	o__Lactobacillales	f__Lactobacillaceae	g__Lactobacillus	s__
540940	13.2974795862551	-7.29561958347582	1.97863853447246	-3.68719170094449	0.000226742545138596	0.00117611652634228	k__Bacteria	p__Firmicutes	c__Bacilli	o__Lactobacillales	f__Leuconostocaceae	g__Leuconostoc	NA
766563	3.40015341627806	-5.29080357649733	2.28740356799775	-2.31301710398597	0.0207216987736333	0.0412050558434575	k__Bacteria	p__Firmicutes	c__Bacilli	o__Lactobacillales	f__Leuconostocaceae	g__Leuconostoc	NA
573062	138.589905460896	-10.6843405874652	1.93546873418079	-5.52028580920864	3.38448714946045e-08	1.07282870436072e-06	k__Bacteria	p__Tenericutes	c__Mollicutes	o__Mycoplasmatales	f__Mycoplasmataceae	NA	NA
1141541	13.2614447130502	-7.2980986087421	2.12221263374247	-3.43891016984102	0.000584061005333149	0.00248692927004328	k__Bacteria	p__Tenericutes	c__Mollicutes	o__Mycoplasmatales	f__Mycoplasmataceae	g__Mycoplasma	s__muris
929908	5.83564591283984	-6.08799614728279	2.51252407872711	-2.423059822124	0.0153903920518313	0.032731217175194	k__Bacteria	p__Cyanobacteria	c__Chloroplast	o__Stramenopiles	f__	g__	s__
35330	38.2171666618283	-7.66257567962521	1.622052089691	-4.72400099129055	2.31249287754554e-06	2.85064708423361e-05	k__Bacteria	p__Cyanobacteria	c__Chloroplast	o__Streptophyta	f__	g__	s__
467605	136.238016488233	-8.81613457844497	1.60641580835512	-5.4880775777924	4.06331616941561e-08	1.21111080452582e-06	k__Bacteria	p__Cyanobacteria	c__Chloroplast	o__Streptophyta	f__	g__	s__
769222	118.195763349485	-9.86548821473101	1.79347999245971	-5.50075175424775	3.78175349788461e-08	1.14426692958721e-06	k__Bacteria	p__Cyanobacteria	c__Chloroplast	o__Streptophyta	f__	g__	s__
735769	11.692825139417	-7.1182989820657	2.30822944569182	-3.08387842263758	0.00204321073972185	0.00702287753394928	k__Bacteria	p__Cyanobacteria	c__Chloroplast	o__Streptophyta	f__	g__	s__
2307137	15.2677541194852	-7.48489588578329	1.91636172325281	-3.9057844847154	9.39201912660144e-05	0.000582480192416866	k__Bacteria	p__Cyanobacteria	c__Chloroplast	o__Streptophyta	f__	g__	s__
129048	50.7290598904294	-8.62955166555065	1.7554476078155	-4.91586967741486	8.83891852300147e-07	1.30750520669881e-05	k__Bacteria	p__Cyanobacteria	c__Chloroplast	o__Streptophyta	f__	g__	s__
1141758	41.8447145497287	-8.34611399342584	1.76786992046837	-4.72100005594001	2.3468787441128e-06	2.87528641226581e-05	k__Bacteria	p__Cyanobacteria	c__Chloroplast	o__Streptophyta	f__	g__	s__
616310	9.39830171272456	-6.23063717134079	2.14080899805305	-2.91041245482769	0.00360952071381034	0.0108069158402987	k__Bacteria	p__Cyanobacteria	c__Chloroplast	o__Streptophyta	f__	g__	s__
153978	7.64947218183524	-6.47996432030042	2.01031639578487	-3.22335545483651	0.00126698224621222	0.00476490309921999	k__Bacteria	p__Cyanobacteria	c__Chloroplast	o__Streptophyta	f__	g__	s__
3541	13.1302826697292	-6.25271139448347	1.94913086828235	-3.20794847397476	0.00133685447264324	0.00498078056318759	k__Bacteria	p__Cyanobacteria	c__Chloroplast	o__Streptophyta	f__	g__	s__
915452	30.8099939677598	5.24637810599782	1.85489577809086	2.82839508718794	0.00467820319162373	0.0133272065244973	k__Bacteria	p__Firmicutes	c__Clostridia	o__Clostridiales	f__Veillonellaceae	g__Veillonella	s__
583746	7.17862827566642	-6.398674589981	2.52181535815487	-2.53732874188803	0.0111702006127761	0.0261432699424984	k__Bacteria	p__Firmicutes	c__Clostridia	o__Clostridiales	f__Veillonellaceae	g__Dialister	s__
403701	17.6231554744919	-5.0341431447058	2.05557176845892	-2.44902329461352	0.0143244183667345	0.0312374779665466	k__Bacteria	p__Firmicutes	c__Clostridia	o__Clostridiales	f__Veillonellaceae	g__Dialister	s__
124906	17.0523582735424	-7.65891988919184	1.82122926035322	-4.20535736819122	2.60669939183948e-05	0.000199447459214691	k__Bacteria	p__Firmicutes	c__Clostridia	o__Clostridiales	f__Veillonellaceae	g__Megasphaera	s__
851726	57.3825038668667	-9.41212279700893	1.79570595425798	-5.24146103914779	1.5931011735827e-07	3.38449259962197e-06	k__Bacteria	p__Firmicutes	c__Clostridia	o__Clostridiales	f__Veillonellaceae	g__Megasphaera	s__
561537	526.179667789282	4.27472072027285	1.20466551594172	3.54847105997818	0.000387474575408448	0.00180791291376325	k__Bacteria	p__Firmicutes	c__Clostridia	o__Clostridiales	f__Veillonellaceae	g__Selenomonas	NA
295019	5.84745631965751	5.14126155647051	1.96431579939329	2.61732943249679	0.00886207666072217	0.0220393114464037	k__Bacteria	p__Firmicutes	c__Clostridia	o__Clostridiales	f__Veillonellaceae	NA	NA
528753	15.139954892541	-6.90911131445381	1.90858689967701	-3.62001400912007	0.000294587066001689	0.00144790504323714	k__Bacteria	p__Firmicutes	c__Clostridia	o__Clostridiales	f__Veillonellaceae	g__Phascolarctobacterium	s__
4480305	3.82211858020828	-5.48837150958182	2.29490864897365	-2.39154247470216	0.0167777425209837	0.03522589944816	k__Bacteria	p__Firmicutes	c__Clostridia	o__Clostridiales	f__Veillonellaceae	g__Sporomusa	s__
337403	7.62149962048993	-6.48641390816529	2.50932414915279	-2.58492467398254	0.00974002739283702	0.0237130825334971	k__Bacteria	p__Firmicutes	c__Clostridia	o__Clostridiales	f__	g__	s__
4458736	3.17503821029452	4.9135520928016	2.12384815843252	2.31351383256513	0.0206944051287412	0.041203117689029	k__Bacteria	p__TM7	c__TM7-3	o__	f__	g__	s__
584516	6.63277198726332	5.28158724704515	2.0554521217029	2.56955012052018	0.0101830660214666	0.0244418063039289	k__Bacteria	p__TM7	c__TM7-3	o__	f__	g__	s__
691088	3.9977104493694	5.22770817173665	1.95179617253509	2.67840886527954	0.00739728593910352	0.0192599478753451	k__Bacteria	p__TM7	c__TM7-3	o__	f__	g__	s__
735470	49.2351954175639	-8.58779232846204	1.68447426042216	-5.0982033565237	3.42892349131284e-07	6.2120430408908e-06	k__Bacteria	p__Chlorobi	c__OPB56	o__	f__	g__	s__
905769	163.785587883516	9.31260422311464	1.6599935795726	5.61002424208914	2.02298275042558e-08	7.34526645927253e-07	k__Bacteria	p__Bacteroidetes	c__Bacteroidia	o__Bacteroidales	f__Porphyromonadaceae	g__Porphyromonas	s__
1931	4.30491673012195	5.33343968866243	2.18751587199267	2.43812616719624	0.0147636201734937	0.0318734589042886	k__Bacteria	p__Bacteroidetes	c__Bacteroidia	o__Bacteroidales	f__Porphyromonadaceae	g__Porphyromonas	s__
530164	233.036120872708	3.96131821565961	1.33325499162721	2.97116323624254	0.0029667404609808	0.00950123512179487	k__Bacteria	p__Bacteroidetes	c__Bacteroidia	o__Bacteroidales	f__Porphyromonadaceae	g__Porphyromonas	s__
970138	7.96501353032724	3.92054829248405	1.52875476737014	2.56453708349078	0.010331353865492	0.0246338094851545	k__Bacteria	p__Bacteroidetes	c__Bacteroidia	o__Bacteroidales	f__Porphyromonadaceae	g__Porphyromonas	s__
4465803	14.7004858267506	5.69137028924995	2.40086984058344	2.3705451220408	0.0177618757487489	0.0368906738087941	k__Bacteria	p__Bacteroidetes	c__Bacteroidia	o__Bacteroidales	f__Porphyromonadaceae	g__Porphyromonas	s__
4305935	64.8532718231334	8.37223407979554	2.7033232903232	3.09701548082124	0.00195479665040056	0.00677730713689222	k__Bacteria	p__Bacteroidetes	c__Bacteroidia	o__Bacteroidales	f__Porphyromonadaceae	g__Paludibacter	s__
4298633	71.0967707759025	4.18586086097421	1.53666813099271	2.72398494935279	0.00644994457203026	0.0173358537151338	k__Bacteria	p__Bacteroidetes	c__Flavobacteriia	o__Flavobacteriales	f__[Weeksellaceae]	g__	s__
318524	11.6379380832792	-7.09758710493482	3.04222033704605	-2.3330286167985	0.0196466434258574	0.0398594206849597	k__Bacteria	p__Bacteroidetes	c__Flavobacteriia	o__Flavobacteriales	f__Flavobacteriaceae	NA	NA
987790	160.356301169462	7.20934399522739	1.54363613839746	4.67036487155051	3.00665210995375e-06	3.382940674607e-05	k__Bacteria	p__Bacteroidetes	c__Flavobacteriia	o__Flavobacteriales	f__Flavobacteriaceae	g__Capnocytophaga	s__ochracea
4392350	47.5024299720881	5.60416229125423	1.62663801980864	3.4452424098101	0.000570547474105067	0.00245028667911359	k__Bacteria	p__Bacteroidetes	c__Flavobacteriia	o__Flavobacteriales	f__Flavobacteriaceae	g__Capnocytophaga	s__ochracea
4338511	46.2727665162714	3.9980144621213	1.49913902959246	2.66687370764282	0.00765604356549887	0.0198045582905456	k__Bacteria	p__Bacteroidetes	c__Flavobacteriia	o__Flavobacteriales	f__Flavobacteriaceae	g__Capnocytophaga	s__
92636	60.3849842288737	6.00089731921409	1.61141330072103	3.7239963928118	0.000196093728246615	0.0010470566184719	k__Bacteria	p__Bacteroidetes	c__Flavobacteriia	o__Flavobacteriales	f__Flavobacteriaceae	g__Capnocytophaga	s__
4313141	34.1772193953334	23.2251919490611	2.58660305765097	8.97903212491872	2.73159016540027e-19	2.72749278015217e-16	k__Bacteria	p__Bacteroidetes	c__Flavobacteriia	o__Flavobacteriales	f__Flavobacteriaceae	g__Capnocytophaga	s__
557100	289.691320266909	6.09914237027654	1.92944323416213	3.1610893040474	0.00157180300163587	0.00571383496631495	k__Bacteria	p__Bacteroidetes	c__Flavobacteriia	o__Flavobacteriales	f__Flavobacteriaceae	g__Capnocytophaga	s__
1087966	14.5770200165624	-6.82233026960772	1.70457609658735	-4.00236180905411	6.27132980866894e-05	0.000419436205336971	k__Bacteria	p__Bacteroidetes	c__Flavobacteriia	o__Flavobacteriales	f__[Weeksellaceae]	g__Chryseobacterium	s__
813781	23.7831662473915	-8.13511887438314	1.78429405360639	-4.5592927118378	5.13261903062423e-06	5.33845843966489e-05	k__Bacteria	p__Bacteroidetes	c__Flavobacteriia	o__Flavobacteriales	f__[Weeksellaceae]	g__Chryseobacterium	s__
257175	22.1032043053606	7.70763863805833	2.10589537941085	3.66002922719486	0.000252186481819204	0.00128802149409962	k__Bacteria	p__Bacteroidetes	c__Flavobacteriia	o__Flavobacteriales	f__[Weeksellaceae]	g__	s__
3013444	45.4169156546594	-9.07041552783431	1.87297599321808	-4.8427825880725	1.28033356977983e-06	1.78799030688834e-05	k__Bacteria	p__Bacteroidetes	c__Bacteroidia	o__Bacteroidales	f__	g__	s__
578107	5.16474560315241	-5.90646444509709	2.05573006448756	-2.87317121402776	0.00406373818005883	0.0119342428611433	k__Bacteria	p__Bacteroidetes	c__[Saprospirae]	o__[Saprospirales]	f__Chitinophagaceae	g__	s__
694242	3.43168108247041	-5.30880990600676	2.02402998672106	-2.62289093582406	0.00871871776438889	0.0218186458339406	k__Bacteria	p__Bacteroidetes	c__[Saprospirae]	o__[Saprospirales]	f__Chitinophagaceae	g__	s__
2632	138.434244060459	-10.1174129324552	1.70218853293652	-5.94376753026362	2.78544554744863e-09	1.68561659341058e-07	k__Bacteria	p__Bacteroidetes	c__	o__	f__	g__	s__
418501	13.2411539487825	-7.27745297685408	2.37988439610931	-3.05790188328114	0.00222892542874866	0.00750626792998103	k__Bacteria	p__Bacteroidetes	c__Bacteroidia	o__Bacteroidales	f__Rikenellaceae	g__AF12	s__
190026	19.5932028489333	-7.85043350671067	2.44556960471386	-3.21006341082212	0.00132705693549533	0.00496279531869695	k__Bacteria	p__Bacteroidetes	c__Bacteroidia	o__Bacteroidales	f__Rikenellaceae	g__AF12	s__
357046	4.92827913276158	-5.87178912316005	2.47719094629421	-2.37034175017636	0.0177716499243145	0.0368906738087941	k__Bacteria	p__Bacteroidetes	c__Bacteroidia	o__Bacteroidales	f__Rikenellaceae	g__	s__
772282	4.45247439533341	-5.15041490583456	2.31774554477578	-2.22216580998015	0.0262721021156486	0.0496361285950334	k__Bacteria	p__Bacteroidetes	c__Bacteroidia	o__Bacteroidales	f__Rikenellaceae	g__	s__
953855	50.7953079199477	-9.23475009726413	2.37357945114491	-3.89064292446991	9.99789671900579e-05	0.000612447845026214	k__Bacteria	p__Bacteroidetes	c__Bacteroidia	o__Bacteroidales	f__Rikenellaceae	g__	s__
270391	53.1141394185384	-7.45321175003501	1.63957180674086	-4.54582819696716	5.47196581833819e-06	5.60385422524172e-05	k__Bacteria	p__Bacteroidetes	c__Bacteroidia	o__Bacteroidales	f__Rikenellaceae	g__	s__
465433	10.7542386838251	-6.97970445663628	2.26571325922761	-3.08057713314335	0.00206599834811882	0.00708900120479945	k__Bacteria	p__Bacteroidetes	c__Bacteroidia	o__Bacteroidales	f__Rikenellaceae	g__	s__
183480	22.3165717828535	-7.47127716260897	1.92988505482697	-3.87135863036092	0.000108230419966829	0.000649057503524799	k__Bacteria	p__Bacteroidetes	c__Bacteroidia	o__Bacteroidales	f__Rikenellaceae	g__	s__
264325	119.576262542469	-9.31254445633122	1.66388593344585	-5.59686470637159	2.18262899245759e-08	7.64685982094352e-07	k__Bacteria	p__Bacteroidetes	c__Bacteroidia	o__Bacteroidales	f__Rikenellaceae	g__	s__
162539	7.11516475341474	-6.38031004817036	2.80269304242974	-2.27649262747628	0.0228165413673286	0.0444099737919642	k__Bacteria	p__Bacteroidetes	c__Bacteroidia	o__Bacteroidales	f__Rikenellaceae	g__	s__
196386	12.4408702514003	-7.19944069507444	2.15118455330101	-3.34673316802449	0.000817698786590683	0.00327840464040465	k__Bacteria	p__Bacteroidetes	c__Bacteroidia	o__Bacteroidales	f__Rikenellaceae	NA	NA
264240	622.31887234839	-11.2095735597714	1.59113157704244	-7.04503242944085	1.85418317916266e-12	4.62850476098479e-10	k__Bacteria	p__Bacteroidetes	c__Bacteroidia	o__Bacteroidales	f__Rikenellaceae	g__	s__
336214	19.8785212159114	-7.87979340438403	1.80755748964941	-4.35935977113093	1.30443509298288e-05	0.000115263578791452	k__Bacteria	p__Bacteroidetes	c__Bacteroidia	o__Bacteroidales	f__Rikenellaceae	g__	s__
176751	4.22619445058392	-5.59388976748936	1.89664885836327	-2.94935445895697	0.00318438519187481	0.00998307257170171	k__Bacteria	p__Bacteroidetes	c__Bacteroidia	o__Bacteroidales	f__Rikenellaceae	g__	s__
4449518	23.8787263308433	-7.55235625653482	2.00331977841816	-3.76992047794698	0.00016329957104418	0.000890177549262358	k__Bacteria	p__Bacteroidetes	c__Bacteroidia	o__Bacteroidales	f__Rikenellaceae	NA	NA
270248	5.6553833166376	-6.06650607671878	2.10531756673518	-2.88151591597006	0.00395767246133719	0.0116915264871159	k__Bacteria	p__Bacteroidetes	c__Bacteroidia	o__Bacteroidales	f__Rikenellaceae	g__	s__
4307326	53.2643981675015	4.97027849110626	1.88969481313526	2.63020169000723	0.00853342247054301	0.021462982503632	k__Bacteria	p__Bacteroidetes	c__Bacteroidia	o__Bacteroidales	f__Porphyromonadaceae	g__Tannerella	s__
4406621	151.680997149769	4.84230107811432	2.01086708526868	2.40806620864617	0.0160372723171389	0.0338545801451654	k__Bacteria	p__Bacteroidetes	c__Bacteroidia	o__Bacteroidales	f__Porphyromonadaceae	g__Tannerella	s__
276149	25.9798489019785	-7.09971111169771	1.65412143628946	-4.29213415408232	1.76963971372323e-05	0.00014786487482449	k__Bacteria	p__Bacteroidetes	c__Bacteroidia	o__Bacteroidales	f__Porphyromonadaceae	g__Parabacteroides	NA
New.ReferenceOTU52	64.7556469684219	-9.02126719476612	2.24232457732152	-4.02317634387351	5.74184714797622e-05	0.00039435511155173	k__Bacteria	p__Bacteroidetes	c__Bacteroidia	o__Bacteroidales	f__Porphyromonadaceae	g__Parabacteroides	NA
585914	550.137665469388	-10.6726505433178	1.77732310193248	-6.0049017152331	1.9144784088343e-09	1.23329463949745e-07	k__Bacteria	p__Bacteroidetes	c__Bacteroidia	o__Bacteroidales	f__Porphyromonadaceae	g__Parabacteroides	s__distasonis
577294	7.18959649768672	-6.38474169746175	2.35612855378858	-2.70984437041659	0.00673147852702	0.0178522743937038	k__Bacteria	p__Bacteroidetes	c__Bacteroidia	o__Bacteroidales	f__Porphyromonadaceae	g__Parabacteroides	s__distasonis
198190	6.26754485244343	-6.17842474195762	2.09329044891876	-2.95153725329849	0.0031619640141795	0.00997542201629771	k__Bacteria	p__Bacteroidetes	c__Bacteroidia	o__Bacteroidales	f__Porphyromonadaceae	g__Parabacteroides	s__distasonis
191251	178.434327749928	-11.0499693548859	2.00653610340615	-5.50698755737724	3.65026049532164e-08	1.13899534518083e-06	k__Bacteria	p__Bacteroidetes	c__Bacteroidia	o__Bacteroidales	f__Porphyromonadaceae	g__Parabacteroides	s__distasonis
564140	10.0783160474938	-6.88125314412768	2.09089100991421	-3.29106257164978	0.000998097098266618	0.00386279051402798	k__Bacteria	p__Bacteroidetes	c__Bacteroidia	o__Bacteroidales	f__Porphyromonadaceae	g__Parabacteroides	s__distasonis
195123	13.9286492689424	-7.35379314112798	1.92007361228554	-3.82995375493675	0.000128167343206181	0.000744041233670765	k__Bacteria	p__Bacteroidetes	c__Bacteroidia	o__Bacteroidales	f__Porphyromonadaceae	g__Parabacteroides	s__distasonis
578016	5.30383158012716	-5.3045382144829	2.11818698697234	-2.50428231648473	0.0122700083815723	0.0279079803394077	k__Bacteria	p__Bacteroidetes	c__Bacteroidia	o__Bacteroidales	f__Porphyromonadaceae	g__Parabacteroides	s__distasonis
314406	2.68142431921956	-4.98564487482086	2.07999534691246	-2.39695001348033	0.0165321788652944	0.0347890002044181	k__Bacteria	p__Bacteroidetes	c__Bacteroidia	o__Bacteroidales	f__Porphyromonadaceae	g__Parabacteroides	s__
342873	3.26846406647408	-5.27871806971728	2.04910377606733	-2.57611065450686	0.00999186642260922	0.0241863724193341	k__Bacteria	p__Bacteroidetes	c__Bacteroidia	o__Bacteroidales	f__Porphyromonadaceae	g__Parabacteroides	s__
180731	2.4737776943746	-4.8558971818887	1.86368469443298	-2.60553579497314	0.00917306881915668	0.0226155783109332	k__Bacteria	p__Bacteroidetes	c__Bacteroidia	o__Bacteroidales	f__Porphyromonadaceae	g__Parabacteroides	s__
198866	9.80983918339474	-6.86741719829517	2.07560817177092	-3.30862890775568	0.000937540135019955	0.00365677275319307	k__Bacteria	p__Bacteroidetes	c__Bacteroidia	o__Bacteroidales	f__Porphyromonadaceae	g__Parabacteroides	s__
180082	9.26502336387005	-6.76819280347136	2.02263362457	-3.34622777019751	0.000819190743896805	0.00327840464040465	k__Bacteria	p__Bacteroidetes	c__Bacteroidia	o__Bacteroidales	f__Porphyromonadaceae	g__Parabacteroides	s__
199354	5.33821679827663	-5.40173076500923	2.16916975528458	-2.49022961520158	0.0127660589981389	0.0287740630014486	k__Bacteria	p__Bacteroidetes	c__Bacteroidia	o__Bacteroidales	f__[Barnesiellaceae]	g__	s__
355746	44.46249606748	-8.45323612249316	1.73187108212779	-4.88098462392907	1.0555747302285e-06	1.52752372193212e-05	k__Bacteria	p__Bacteroidetes	c__Bacteroidia	o__Bacteroidales	f__S24-7	g__	s__
453896	59.5864471132628	-7.42449011258782	1.57076726323237	-4.72666466024347	2.28237723171797e-06	2.83891061549162e-05	k__Bacteria	p__Bacteroidetes	c__Bacteroidia	o__Bacteroidales	f__S24-7	g__	s__
277120	10.6671754359118	-6.97593478045813	1.97696431807889	-3.52860935155217	0.000417749311566189	0.00191780546022455	k__Bacteria	p__Bacteroidetes	c__Bacteroidia	o__Bacteroidales	f__S24-7	g__	s__
465480	8.04296128116031	-6.55863775913593	2.38652315171993	-2.74819783516838	0.00599238400235946	0.016303529772087	k__Bacteria	p__Bacteroidetes	c__Bacteroidia	o__Bacteroidales	f__S24-7	g__	s__
214120	4.0569418980474	-5.56344960130794	2.28121038264791	-2.43881478167313	0.0147355187230543	0.0318734589042886	k__Bacteria	p__Bacteroidetes	c__Bacteroidia	o__Bacteroidales	f__S24-7	g__	s__
276894	89.5779433451474	-10.0550705792703	1.90550691768981	-5.27684811108472	1.31424729214027e-07	2.91616871378235e-06	k__Bacteria	p__Bacteroidetes	c__Bacteroidia	o__Bacteroidales	f__S24-7	g__	s__
271830	2.91980843513612	-5.08473155564585	2.06687733160156	-2.46010320878881	0.0138897066086709	0.0305481763188499	k__Bacteria	p__Bacteroidetes	c__Bacteroidia	o__Bacteroidales	f__S24-7	g__	s__
195402	23.6808250063634	-8.1333472881749	1.8604664942801	-4.37167092940421	1.23299265673783e-05	0.000110416427601141	k__Bacteria	p__Bacteroidetes	c__Bacteroidia	o__Bacteroidales	f__S24-7	g__	s__
278684	50.6254549241046	-9.23341265208591	1.83417853740051	-5.03408608475593	4.80133889904968e-07	8.12187640651495e-06	k__Bacteria	p__Bacteroidetes	c__Bacteroidia	o__Bacteroidales	f__S24-7	g__	s__
194978	16.104776137312	-7.57359530434817	1.89765286665085	-3.99103304795399	6.57861114625083e-05	0.000437916215302097	k__Bacteria	p__Bacteroidetes	c__Bacteroidia	o__Bacteroidales	f__S24-7	g__	s__
195347	469.845753442139	-10.0787288910001	1.71778585640624	-5.86727900536201	4.43004875633807e-09	2.32810720168608e-07	k__Bacteria	p__Bacteroidetes	c__Bacteroidia	o__Bacteroidales	f__S24-7	g__	s__
353012	7.93978430268086	-4.91739359600332	2.12216695833024	-2.31715679895064	0.0204951918872395	0.0409288981988173	k__Bacteria	p__Bacteroidetes	c__Bacteroidia	o__Bacteroidales	f__S24-7	g__	s__
217100	4.44112029102296	-5.66066708596357	2.39408949612603	-2.36443420144624	0.0180576347312458	0.0372917234315386	k__Bacteria	p__Bacteroidetes	c__Bacteroidia	o__Bacteroidales	f__S24-7	g__	s__
331772	326.927917892751	-8.43196946635488	1.48129333968019	-5.69230228779355	1.25337695468799e-08	5.10815056839167e-07	k__Bacteria	p__Bacteroidetes	c__Bacteroidia	o__Bacteroidales	f__S24-7	g__	s__
233435	40.7457769450165	-8.9188294975941	2.03413952756902	-4.38457115488676	1.16214492539176e-05	0.000105310771525954	k__Bacteria	p__Bacteroidetes	c__Bacteroidia	o__Bacteroidales	f__S24-7	g__	s__
343853	35.8407114985432	-7.29512272585555	1.9930277898543	-3.66032162872594	0.000251898859032606	0.00128802149409962	k__Bacteria	p__Bacteroidetes	c__Bacteroidia	o__Bacteroidales	f__S24-7	g__	s__
1105589	4.46900026051313	-5.70512103746207	2.50045672962833	-2.28163157948751	0.0225111006600881	0.0439869550080195	k__Bacteria	p__Bacteroidetes	c__Bacteroidia	o__Bacteroidales	f__S24-7	g__	s__
275339	2.66333440467447	-4.91837470259084	2.0261913744703	-2.42739889457708	0.0152075249553166	0.0324954705774361	k__Bacteria	p__Bacteroidetes	c__Bacteroidia	o__Bacteroidales	f__S24-7	g__	s__
258849	81.0462183380975	-8.09473175890032	1.6187821760396	-5.00050709645465	5.71797233344344e-07	9.20870221765045e-06	k__Bacteria	p__Bacteroidetes	c__Bacteroidia	o__Bacteroidales	f__S24-7	g__	s__
330772	12.95329692131	-7.2376863804904	1.95167497640422	-3.70844862387136	0.000208532958835617	0.00109878712083042	k__Bacteria	p__Bacteroidetes	c__Bacteroidia	o__Bacteroidales	f__S24-7	g__	s__
198964	111.532599655148	-9.8041029980158	1.73986886081917	-5.6349666453596	1.75092222514031e-08	6.47516978445408e-07	k__Bacteria	p__Bacteroidetes	c__Bacteroidia	o__Bacteroidales	f__S24-7	g__	s__
419245	3.16309097934743	-5.13593167894846	1.95742146854702	-2.62382515031923	0.0086948408703604	0.0217861947529608	k__Bacteria	p__Bacteroidetes	c__Bacteroidia	o__Bacteroidales	f__S24-7	g__	s__
183446	207.779660013513	-7.70492622097088	1.37584172223288	-5.60015450648378	2.14160836804464e-08	7.63712841247349e-07	k__Bacteria	p__Bacteroidetes	c__Bacteroidia	o__Bacteroidales	f__S24-7	g__	s__
270984	76.8752714927274	-8.28068337351005	1.53753226459906	-5.3856973048103	7.21643226359786e-08	1.81228389845562e-06	k__Bacteria	p__Bacteroidetes	c__Bacteroidia	o__Bacteroidales	f__S24-7	g__	s__
1051764	3.61559141462127	-4.78828730190605	2.15476992029595	-2.22218031577515	0.026271122181288	0.0496361285950334	k__Bacteria	p__Bacteroidetes	c__Bacteroidia	o__Bacteroidales	f__S24-7	g__	s__
439437	45.5705152743808	-8.50819125753441	1.77907849988864	-4.78235854014703	1.73250303726555e-06	2.26131278785576e-05	k__Bacteria	p__Bacteroidetes	c__Bacteroidia	o__Bacteroidales	f__S24-7	g__	s__
337724	140.662968546018	-8.86165147936804	1.56508145616753	-5.66210240652131	1.49529538608997e-08	5.85510761965033e-07	k__Bacteria	p__Bacteroidetes	c__Bacteroidia	o__Bacteroidales	f__S24-7	g__	s__
228479	14.2043972271631	-7.38538707822096	1.91383714707976	-3.8589422770323	0.000113878828728819	0.000672828464412579	k__Bacteria	p__Bacteroidetes	c__Bacteroidia	o__Bacteroidales	f__S24-7	g__	s__
430194	109.750242429065	-9.78126811316392	1.76468256178292	-5.54279184539657	2.97686664205086e-08	9.74557817077961e-07	k__Bacteria	p__Bacteroidetes	c__Bacteroidia	o__Bacteroidales	f__S24-7	g__	s__
355045	14.2604567736373	-7.3957677277157	2.54291281655673	-2.90838430620285	0.00363301574844969	0.010860976721039	k__Bacteria	p__Bacteroidetes	c__Bacteroidia	o__Bacteroidales	f__S24-7	g__	s__
352789	13.2268710210314	-6.70270676100223	1.99547179614195	-3.35895840470472	0.000782368426099981	0.00316273228121794	k__Bacteria	p__Bacteroidetes	c__Bacteroidia	o__Bacteroidales	f__S24-7	g__	s__
295188	223.457819946101	-6.24777639849161	1.23025648629566	-5.07843402419592	3.8055853695816e-07	6.72544600270306e-06	k__Bacteria	p__Bacteroidetes	c__Bacteroidia	o__Bacteroidales	f__S24-7	g__	s__
208409	86.7910126418329	-9.41848117780514	1.75717973176224	-5.3599987568486	8.3222524579827e-08	2.02677294616969e-06	k__Bacteria	p__Bacteroidetes	c__Bacteroidia	o__Bacteroidales	f__S24-7	g__	s__
390633	4.78693519413113	-5.79846078735796	2.00693038105896	-2.88921870040076	0.0038620037153172	0.0114427617499828	k__Bacteria	p__Bacteroidetes	c__Bacteroidia	o__Bacteroidales	f__S24-7	g__	s__
276802	327.678178137109	-9.89725016226262	1.51667014512807	-6.52564448113856	6.77097525585686e-11	1.0401259681497e-08	k__Bacteria	p__Bacteroidetes	c__Bacteroidia	o__Bacteroidales	f__S24-7	g__	s__
421792	8.37210487772344	-6.62576920869725	2.26644758141683	-2.92341603795454	0.00346213583178043	0.0105394592318072	k__Bacteria	p__Bacteroidetes	c__Bacteroidia	o__Bacteroidales	f__S24-7	g__	s__
423455	10.3995080722885	-6.94888706563391	1.99815145373584	-3.47765783851966	0.000505815150341544	0.00223971808255446	k__Bacteria	p__Bacteroidetes	c__Bacteroidia	o__Bacteroidales	f__S24-7	g__	s__
194225	6.08117393351647	-6.1803266915843	2.76611174600891	-2.23430116317665	0.0254632638607953	0.0482907292782605	k__Bacteria	p__Bacteroidetes	c__Bacteroidia	o__Bacteroidales	f__S24-7	g__	s__
264657	22.8732625983036	-7.46550349969322	1.97043018180144	-3.78876834543206	0.00015139600266567	0.000842166622070596	k__Bacteria	p__Bacteroidetes	c__Bacteroidia	o__Bacteroidales	f__S24-7	g__	s__
380534	5.85169628099478	-6.10884500574513	2.09150182513028	-2.92079353330931	0.00349141123638273	0.0105641639985702	k__Bacteria	p__Bacteroidetes	c__Bacteroidia	o__Bacteroidales	f__S24-7	g__	s__
2435303	21.5514342511866	-7.37315365080071	2.07924667875101	-3.54606970214315	0.000391022764907843	0.00181481795328664	k__Bacteria	p__Bacteroidetes	c__Bacteroidia	o__Bacteroidales	f__S24-7	g__	s__
261350	155.570455852106	-9.31473693111531	1.72288482672448	-5.40647685012372	6.42765306446534e-08	1.66701599606978e-06	k__Bacteria	p__Bacteroidetes	c__Bacteroidia	o__Bacteroidales	f__S24-7	g__	s__
1106101	24.4605079358027	-7.58618617404177	1.65615700463042	-4.58059601404439	4.63652696379291e-06	4.8990181728542e-05	k__Bacteria	p__Bacteroidetes	c__Bacteroidia	o__Bacteroidales	f__S24-7	g__	s__
346870	148.28543505986	-9.39873763483928	1.75126325123504	-5.36683312929169	8.01311290873926e-08	1.97557857762374e-06	k__Bacteria	p__Bacteroidetes	c__Bacteroidia	o__Bacteroidales	f__S24-7	g__	s__
205160	6.54523745201897	-6.26690178635846	2.55117555225222	-2.4564761060155	0.014030713232459	0.0307566787324047	k__Bacteria	p__Bacteroidetes	c__Bacteroidia	o__Bacteroidales	f__S24-7	g__	s__
338258	58.2183001279344	-8.84240025915969	1.74915414450714	-5.05524357983396	4.29841803052597e-07	7.46429635387858e-06	k__Bacteria	p__Bacteroidetes	c__Bacteroidia	o__Bacteroidales	f__S24-7	g__	s__
353073	892.711636687076	-8.68253271931021	1.29579891918762	-6.70052474249138	2.07672431717636e-11	4.14721846140118e-09	k__Bacteria	p__Bacteroidetes	c__Bacteroidia	o__Bacteroidales	f__S24-7	g__	s__
331720	152.969878660044	-8.19331887828128	1.49419256191089	-5.48344242043545	4.17128085623705e-08	1.22500703969197e-06	k__Bacteria	p__Bacteroidetes	c__Bacteroidia	o__Bacteroidales	f__S24-7	g__	s__
206324	3.51700835017746	-5.34414864212938	1.99028753157286	-2.6851138628729	0.00725051007697102	0.0190016648605133	k__Bacteria	p__Bacteroidetes	c__Bacteroidia	o__Bacteroidales	f__S24-7	g__	s__
445144	225.516115810943	-8.77479765615779	1.51550794556789	-5.79000438883857	7.0384585148502e-09	3.26879108236182e-07	k__Bacteria	p__Bacteroidetes	c__Bacteroidia	o__Bacteroidales	f__S24-7	g__	s__
270158	17.4125867509911	-7.09094972580056	2.1697538158697	-3.26808952883823	0.00108276108962573	0.00414228715705476	k__Bacteria	p__Bacteroidetes	c__Bacteroidia	o__Bacteroidales	f__S24-7	g__	s__
274749	3.0134879251891	-5.15402616943136	2.03029712788835	-2.53855758284596	0.0111310483610752	0.0261206857544855	k__Bacteria	p__Bacteroidetes	c__Bacteroidia	o__Bacteroidales	f__S24-7	g__	s__
315430	27.5598051376107	-8.34804175287002	1.79987849539126	-4.63811405839111	3.51602747760963e-06	3.87928556507538e-05	k__Bacteria	p__Bacteroidetes	c__Bacteroidia	o__Bacteroidales	f__S24-7	g__	s__
4481506	9.51592266543001	-6.81678006982421	1.91693295484283	-3.55608684831813	0.000376419688036747	0.00176457773945865	k__Bacteria	p__Bacteroidetes	c__Bacteroidia	o__Bacteroidales	f__S24-7	g__	s__
326315	3.36579120232491	-5.24852331701912	2.11405972505706	-2.48267504215259	0.0130399983505684	0.0291517139329502	k__Bacteria	p__Bacteroidetes	c__Bacteroidia	o__Bacteroidales	f__S24-7	g__	s__
348038	178.530000514147	-11.0505169657505	1.87930939199615	-5.88009457772834	4.10032128020949e-09	2.24761522975294e-07	k__Bacteria	p__Bacteroidetes	c__Bacteroidia	o__Bacteroidales	f__S24-7	g__	s__
196672	3.66865408027476	-5.41292421830945	2.29101869624255	-2.36267134231033	0.0181437520611357	0.0374308603988512	k__Bacteria	p__Bacteroidetes	c__Bacteroidia	o__Bacteroidales	f__S24-7	g__	s__
276509	63.4586210160528	-8.94878986938393	1.81215018897865	-4.93821644795765	7.88403087010275e-07	1.2018633318775e-05	k__Bacteria	p__Bacteroidetes	c__Bacteroidia	o__Bacteroidales	f__S24-7	g__	s__
211761	6.88038886613157	-6.33817776594616	1.83061637236115	-3.46231895532057	0.000535542081645155	0.00232495116748995	k__Bacteria	p__Bacteroidetes	c__Bacteroidia	o__Bacteroidales	f__S24-7	g__	s__
356226	44.3461338815183	-9.03567420523533	1.87552149514553	-4.8176862961169	1.45232469338802e-06	1.98650165253143e-05	k__Bacteria	p__Bacteroidetes	c__Bacteroidia	o__Bacteroidales	f__S24-7	g__	s__
416078	159.688217179814	-7.5699441308696	1.26015437569417	-6.0071561682271	1.88805639669113e-09	1.23329463949745e-07	k__Bacteria	p__Bacteroidetes	c__Bacteroidia	o__Bacteroidales	f__S24-7	g__	s__
264734	42.7509584209895	-5.72999863412928	1.46838645766108	-3.90224154154644	9.53059812420296e-05	0.000589244719939112	k__Bacteria	p__Bacteroidetes	c__Bacteroidia	o__Bacteroidales	f__S24-7	g__	s__
299687	362.504043145213	-8.60843384237676	1.40325964918012	-6.13459800358857	8.53748003266068e-10	7.10389484384308e-08	k__Bacteria	p__Bacteroidetes	c__Bacteroidia	o__Bacteroidales	f__S24-7	g__	s__
372368	47.7292030977638	-9.14603072438731	2.07894422218319	-4.39936320888044	1.08568986459628e-05	0.000100485337376032	k__Bacteria	p__Bacteroidetes	c__Bacteroidia	o__Bacteroidales	f__S24-7	g__	s__
339017	37.3316324447826	-8.19718078777458	1.74311618317304	-4.70260150580039	2.56867446386591e-06	3.01743700255308e-05	k__Bacteria	p__Bacteroidetes	c__Bacteroidia	o__Bacteroidales	f__S24-7	g__	s__
208479	5.19418333634569	-5.94468240807876	2.5394996927789	-2.34088723262402	0.0192379768020948	0.0392423285738337	k__Bacteria	p__Bacteroidetes	c__Bacteroidia	o__Bacteroidales	f__[Odoribacteraceae]	g__Butyricimonas	s__
988375	6.84981874159372	-6.3461488801025	2.7813247996481	-2.28170003046945	0.0225070562847021	0.0439869550080195	k__Bacteria	p__Bacteroidetes	c__Bacteroidia	o__Bacteroidales	f__[Odoribacteraceae]	g__Butyricimonas	s__
835900	53.5619099789846	-7.91248468388356	1.77886131919401	-4.44806157653068	8.66486926923878e-06	8.2682447150462e-05	k__Bacteria	p__Bacteroidetes	c__Bacteroidia	o__Bacteroidales	f__[Odoribacteraceae]	g__Odoribacter	s__
4454586	7.97782565702597	-6.54659991568034	2.08378524031577	-3.14168647949934	0.00167977801533885	0.00602247162770498	k__Bacteria	p__Bacteroidetes	c__Bacteroidia	o__Bacteroidales	f__[Odoribacteraceae]	g__Odoribacter	s__
3906666	15.9350068187011	-6.95539827416181	2.01664710184387	-3.44899128251161	0.000562684867305556	0.00242172775864051	k__Bacteria	p__Bacteroidetes	c__Bacteroidia	o__Bacteroidales	f__[Odoribacteraceae]	g__Odoribacter	s__
326662	6.42887124173099	-5.62696658407106	2.32792192493917	-2.41716293136338	0.0156420137213128	0.0331252400863856	k__Bacteria	p__Bacteroidetes	c__Bacteroidia	o__Bacteroidales	f__Bacteroidaceae	g__Bacteroides	NA
589071	81.4430720833406	-7.52930370745273	1.59811713245112	-4.71135910789255	2.46070190185237e-06	2.94252796287376e-05	k__Bacteria	p__Bacteroidetes	c__Bacteroidia	o__Bacteroidales	f__Bacteroidaceae	g__Bacteroides	s__uniformis
3426658	3.38765033157825	-5.31011385307482	2.27155067568615	-2.33766030840181	0.0194048767319494	0.0394618521728135	k__Bacteria	p__Bacteroidetes	c__Bacteroidia	o__Bacteroidales	f__Bacteroidaceae	g__Bacteroides	s__
577170	3.85491316149032	-4.89031430849919	2.10803749945327	-2.31984218011659	0.0203494163563898	0.0407192229095295	k__Bacteria	p__Bacteroidetes	c__Bacteroidia	o__Bacteroidales	f__Bacteroidaceae	g__Bacteroides	s__
560336	85.9010003564076	-7.21635822837252	1.54230424676245	-4.67894596252382	2.88353418856121e-06	3.29507285153734e-05	k__Bacteria	p__Bacteroidetes	c__Bacteroidia	o__Bacteroidales	f__Bacteroidaceae	g__Bacteroides	s__
589277	158.89119408422	-8.56143105312852	1.61481049919958	-5.30181780300055	1.14655240109868e-07	2.60189221022052e-06	k__Bacteria	p__Bacteroidetes	c__Bacteroidia	o__Bacteroidales	f__Bacteroidaceae	g__Bacteroides	s__
365496	19.8786927029628	-7.87678237975514	2.56466194735837	-3.07127510035711	0.00213146668696723	0.00723901186032919	k__Bacteria	p__Bacteroidetes	c__Bacteroidia	o__Bacteroidales	f__Bacteroidaceae	g__Bacteroides	s__plebeius
181719	26.9466950979789	-7.73946954122245	1.76540758974043	-4.38395619583827	1.16543217362222e-05	0.000105310771525954	k__Bacteria	p__Bacteroidetes	c__Bacteroidia	o__Bacteroidales	f__Bacteroidaceae	g__Bacteroides	NA
338754	55.9809048932391	-9.37293635046103	1.87072891576541	-5.01031243568825	5.43417389811408e-07	8.90845490157189e-06	k__Bacteria	p__Bacteroidetes	c__Bacteroidia	o__Bacteroidales	f__Bacteroidaceae	g__Bacteroides	NA
193859	4.75674064611895	-5.76242031432542	2.37190649168801	-2.42944666432634	0.0151218896658894	0.0324330028260792	k__Bacteria	p__Bacteroidetes	c__Bacteroidia	o__Bacteroidales	f__Bacteroidaceae	g__Bacteroides	NA
228601	75.9980083505693	-9.24781535110412	1.80153447378922	-5.13329913229631	2.84706861255037e-07	5.62930298936939e-06	k__Bacteria	p__Bacteroidetes	c__Bacteroidia	o__Bacteroidales	f__Bacteroidaceae	g__Bacteroides	NA
364926	27.2925900745621	-8.33971045098018	2.01538773580624	-4.13801786267393	3.50319103662439e-05	0.000261040018661899	k__Bacteria	p__Bacteroidetes	c__Bacteroidia	o__Bacteroidales	f__Bacteroidaceae	g__Bacteroides	NA
364179	7.65655052030333	-6.50825102785069	2.30411681787607	-2.82461851645611	0.00473369381806055	0.0134278218106064	k__Bacteria	p__Bacteroidetes	c__Bacteroidia	o__Bacteroidales	f__Bacteroidaceae	g__Bacteroides	s__caccae
332317	8.52346055111293	-6.64949165441841	2.04582319083585	-3.25027680016751	0.00115292730821252	0.00438551587523887	k__Bacteria	p__Bacteroidetes	c__Bacteroidia	o__Bacteroidales	f__Bacteroidaceae	g__Bacteroides	NA
4318470	3.06172395268664	-5.15915371263332	2.11572969947931	-2.43847487413113	0.0147493840050586	0.0318734589042886	k__Bacteria	p__Bacteroidetes	c__Bacteroidia	o__Bacteroidales	f__Bacteroidaceae	g__Bacteroides	NA
313764	5.08506508535979	-5.8648029377852	1.85504781277376	-3.16153734550694	0.00156938692856153	0.00571383496631495	k__Bacteria	p__Bacteroidetes	c__Bacteroidia	o__Bacteroidales	f__Bacteroidaceae	g__Bacteroides	NA
2920309	3.35427783745045	-5.29026012566073	2.26816351078346	-2.3323980394312	0.0196797611575985	0.0398594206849597	k__Bacteria	p__Bacteroidetes	c__Bacteroidia	o__Bacteroidales	f__Bacteroidaceae	g__Bacteroides	NA
New.ReferenceOTU48	67.3871830757872	-9.07661617879915	1.79379207062436	-5.06001577743617	4.19221787736452e-07	7.34373605359381e-06	k__Bacteria	p__Bacteroidetes	c__Bacteroidia	o__Bacteroidales	f__Bacteroidaceae	g__Bacteroides	NA
192839	14.2111576873804	-6.80688559111088	1.69459524517255	-4.01682089602332	5.89885213180274e-05	0.000402048044614678	k__Bacteria	p__Bacteroidetes	c__Bacteroidia	o__Bacteroidales	f__Bacteroidaceae	g__Bacteroides	s__
186841	3.89698292514701	-5.48519843927361	2.09469432325212	-2.61861522150763	0.00882874701298783	0.0219838002305944	k__Bacteria	p__Bacteroidetes	c__Bacteroidia	o__Bacteroidales	f__Bacteroidaceae	g__Bacteroides	s__fragilis
1918384	4.88576537323117	-5.81077678237101	2.29076353430355	-2.53661135047605	0.0111931140118146	0.026143448750402	k__Bacteria	p__Bacteroidetes	c__Bacteroidia	o__Bacteroidales	f__Bacteroidaceae	g__Bacteroides	s__fragilis
4479397	13.3460150661595	-7.29722487355698	2.05834030484048	-3.54519845741568	0.000392317584545953	0.00181481795328664	k__Bacteria	p__Bacteroidetes	c__Bacteroidia	o__Bacteroidales	f__Bacteroidaceae	g__Bacteroides	s__fragilis
4334711	14.5148154604927	-7.41019894523602	1.93156610341949	-3.83636828794913	0.000124867114096978	0.000726995996652083	k__Bacteria	p__Bacteroidetes	c__Bacteroidia	o__Bacteroidales	f__Bacteroidaceae	g__Bacteroides	s__fragilis
193233	28.3978080134516	-8.38780244775147	1.96610577013508	-4.26620102293642	1.98829640177319e-05	0.000163400325693048	k__Bacteria	p__Bacteroidetes	c__Bacteroidia	o__Bacteroidales	f__Bacteroidaceae	g__Bacteroides	s__fragilis
1992	10.094159742022	-6.87445027952332	1.87082100232854	-3.67456334463156	0.00023825653063412	0.00122313185520909	k__Bacteria	p__Bacteroidetes	c__Bacteroidia	o__Bacteroidales	f__Bacteroidaceae	g__Bacteroides	s__fragilis
4433823	5.69034428739101	-6.04682512668806	1.95444690280355	-3.09388048251104	0.00197557054169719	0.00682563040098493	k__Bacteria	p__Bacteroidetes	c__Bacteroidia	o__Bacteroidales	f__Bacteroidaceae	g__Bacteroides	s__fragilis
351231	69.6792726499465	-9.69032428379799	1.93496818225479	-5.00800187448353	5.49979992680019e-07	8.92934996245527e-06	k__Bacteria	p__Bacteroidetes	c__Bacteroidia	o__Bacteroidales	f__Bacteroidaceae	g__Bacteroides	s__fragilis
4345850	18.1716532226545	-7.16946375420987	1.85573065299181	-3.86341829437977	0.000111811302976194	0.000665680734944957	k__Bacteria	p__Bacteroidetes	c__Bacteroidia	o__Bacteroidales	f__Bacteroidaceae	g__Bacteroides	s__fragilis
583656	2294.55863878746	-9.48311301788714	1.46650370423966	-6.46647737095478	1.00313841158965e-10	1.33551160529635e-08	k__Bacteria	p__Bacteroidetes	c__Bacteroidia	o__Bacteroidales	f__Bacteroidaceae	g__Bacteroides	s__fragilis
2656868	5.72366552921674	-6.0462203353468	2.5919199747637	-2.3327187545202	0.0196629112110513	0.0398594206849597	k__Bacteria	p__Bacteroidetes	c__Bacteroidia	o__Bacteroidales	f__Bacteroidaceae	g__Bacteroides	s__fragilis
3544699	5.38324098067318	-5.94854182504362	2.07192310207468	-2.87102442126697	0.00409143914839332	0.0119979500430859	k__Bacteria	p__Bacteroidetes	c__Bacteroidia	o__Bacteroidales	f__Bacteroidaceae	g__Bacteroides	s__fragilis
4366391	11.0673471184104	-7.0102382480231	1.95482061073617	-3.58612867570651	0.000335623397475855	0.00160344479607484	k__Bacteria	p__Bacteroidetes	c__Bacteroidia	o__Bacteroidales	f__Bacteroidaceae	g__Bacteroides	s__fragilis
4343627	12.3040607841041	-7.17617732620899	2.53620094112354	-2.82949872379984	0.00466209859521499	0.0133003012780633	k__Bacteria	p__Bacteroidetes	c__Bacteroidia	o__Bacteroidales	f__Bacteroidaceae	g__Bacteroides	s__fragilis
176230	4.50954021735724	-5.67675760864923	2.11605446950678	-2.68270864028014	0.00730285830414658	0.0190887539703936	k__Bacteria	p__Bacteroidetes	c__Bacteroidia	o__Bacteroidales	f__Bacteroidaceae	g__Bacteroides	s__fragilis
130663	5.92483737103985	-6.09169870200059	2.17196602146144	-2.80469337080223	0.00503644670708921	0.0141658930620523	k__Bacteria	p__Bacteroidetes	c__Bacteroidia	o__Bacteroidales	f__Bacteroidaceae	g__Bacteroides	s__fragilis
2237211	2.6141545274995	-4.88023424057887	2.08559103845796	-2.33997660643345	0.0192849478073302	0.0392579416628322	k__Bacteria	p__Bacteroidetes	c__Bacteroidia	o__Bacteroidales	f__Bacteroidaceae	g__Bacteroides	s__fragilis
535375	68.041818686743	-7.17255970877544	1.56380066690132	-4.58662018797313	4.50479118871903e-06	4.78514255525102e-05	k__Bacteria	p__Bacteroidetes	c__Bacteroidia	o__Bacteroidales	f__Bacteroidaceae	g__Bacteroides	NA
195157	18.7073047387231	-7.18329927319824	1.94564744060097	-3.69198402716757	0.000222511442509322	0.00115717539242478	k__Bacteria	p__Bacteroidetes	c__Bacteroidia	o__Bacteroidales	f__Bacteroidaceae	g__Bacteroides	s__acidifaciens
196664	17.4115943276285	-6.66039994621843	1.91859142142656	-3.4715051218493	0.000517549458587763	0.00228155909227321	k__Bacteria	p__Bacteroidetes	c__Bacteroidia	o__Bacteroidales	f__Bacteroidaceae	g__Bacteroides	s__acidifaciens
583117	275.39002787006	-7.92859298558459	1.36762888234329	-5.79732783355656	6.7379895222106e-09	3.20375358948918e-07	k__Bacteria	p__Bacteroidetes	c__Bacteroidia	o__Bacteroidales	f__Bacteroidaceae	g__Bacteroides	s__acidifaciens
3472078	5.2079535901703	-5.89644510221262	2.32849050501052	-2.53230369182286	0.0113315800628769	0.0262834296827606	k__Bacteria	p__Bacteroidetes	c__Bacteroidia	o__Bacteroidales	f__Bacteroidaceae	g__Bacteroides	s__acidifaciens
357582	4.16588365554774	-5.59830358842575	2.02762570386077	-2.76101431233887	0.00576221511651742	0.0158282580298285	k__Bacteria	p__Bacteroidetes	c__Bacteroidia	o__Bacteroidales	f__Bacteroidaceae	g__Bacteroides	s__acidifaciens
339013	51.1947809977723	-7.85488526947004	1.70132793583083	-4.61691429620485	3.89488025377535e-06	4.22721514499422e-05	k__Bacteria	p__Bacteroidetes	c__Bacteroidia	o__Bacteroidales	f__Bacteroidaceae	g__Bacteroides	s__ovatus
175485	4.56757007783116	-5.17618242751971	2.17922290767384	-2.37524229820294	0.0175374337278261	0.0365195569911039	k__Bacteria	p__Bacteroidetes	c__Bacteroidia	o__Bacteroidales	f__Bacteroidaceae	g__Bacteroides	NA
192684	2.33669849602083	-4.71339056385591	2.02171684722051	-2.33138016846224	0.01973332230171	0.0398594206849597	k__Bacteria	p__Bacteroidetes	c__Bacteroidia	o__Bacteroidales	f__Bacteroidaceae	g__Bacteroides	NA
356052	11.5386502448413	-6.51879771489998	1.94871470829895	-3.34517807411136	0.000822297568116367	0.00328425648705677	k__Bacteria	p__Bacteroidetes	c__Bacteroidia	o__Bacteroidales	f__Bacteroidaceae	g__Bacteroides	s__
353782	18.0724073302304	-7.12710148553396	1.69353097535398	-4.20842700207729	2.57154575642765e-05	0.000198277099443476	k__Bacteria	p__Bacteroidetes	c__Bacteroidia	o__Bacteroidales	f__Bacteroidaceae	g__Bacteroides	s__
556126	31.269858319741	-7.96712975461468	1.69599764552588	-4.69760661262257	2.63227793665456e-06	3.0740696137422e-05	k__Bacteria	p__Bacteroidetes	c__Bacteroidia	o__Bacteroidales	f__Bacteroidaceae	g__Bacteroides	s__
187623	26.7464105265646	-5.4481163537205	1.49293022573859	-3.64927728020589	0.00026297912910763	0.00132954258437453	k__Bacteria	p__Bacteroidetes	c__Bacteroidia	o__Bacteroidales	f__Bacteroidaceae	g__Bacteroides	s__ovatus
199190	4.61237726014967	-5.73770480091912	2.29860268709032	-2.49617075327715	0.0125542153002778	0.0283927156904357	k__Bacteria	p__Bacteroidetes	c__Bacteroidia	o__Bacteroidales	f__Bacteroidaceae	g__Bacteroides	s__caccae
355291	6.76904960906009	-6.30713877439134	2.06850922317381	-3.04912286768245	0.00229510593988359	0.0076772639228602	k__Bacteria	p__Bacteroidetes	c__Bacteroidia	o__Bacteroidales	f__Bacteroidaceae	g__Bacteroides	s__caccae
366147	6.66280126389405	-6.2845897285385	2.28266350146703	-2.7531827290792	0.00590189445616534	0.0161674667063953	k__Bacteria	p__Bacteroidetes	c__Bacteroidia	o__Bacteroidales	f__[Paraprevotellaceae]	g__Paraprevotella	s__
165118	19.9968632162613	-6.86833156926918	1.99125506039813	-3.44924751523088	0.000562151165250706	0.00242172775864051	k__Bacteria	p__Bacteroidetes	c__Bacteroidia	o__Bacteroidales	f__[Paraprevotellaceae]	g__Paraprevotella	s__
428116	9.03141279133409	-6.74441398828107	2.27012329263028	-2.97094612005264	0.00296883861592389	0.00950123512179487	k__Bacteria	p__Bacteroidetes	c__Bacteroidia	o__Bacteroidales	f__Prevotellaceae	g__Prevotella	s__
134265	20.3742179795691	-7.92005966185359	2.57686170241651	-3.07352919034281	0.00211542991105642	0.00720906746139875	k__Bacteria	p__Bacteroidetes	c__Bacteroidia	o__Bacteroidales	f__Prevotellaceae	g__Prevotella	s__
663885	26.2951786374536	-7.67511458235243	2.02907999290266	-3.78255889821916	0.000155224348033798	0.000858678734137106	k__Bacteria	p__Bacteroidetes	c__Bacteroidia	o__Bacteroidales	f__Prevotellaceae	g__Prevotella	s__
192222	3.64372742545715	-5.40988716670138	2.07738920138231	-2.60417603167553	0.00920954421132934	0.022677508988933	k__Bacteria	p__Bacteroidetes	c__Bacteroidia	o__Bacteroidales	f__Prevotellaceae	g__Prevotella	s__
432904	219.645137309157	-9.72859584601445	1.67320673291584	-5.81434179927111	6.08729225164507e-09	3.0390806566338e-07	k__Bacteria	p__Bacteroidetes	c__Bacteroidia	o__Bacteroidales	f__Prevotellaceae	g__Prevotella	s__
557665	116.71957436254	5.55851788275281	2.2407482310201	2.48065258104535	0.0131142123132193	0.0292615441223451	k__Bacteria	p__Bacteroidetes	c__Bacteroidia	o__Bacteroidales	f__Prevotellaceae	g__Prevotella	s__
851935	169.337358109009	7.38357470787178	2.00572169615648	3.68125584023982	0.00023208797534524	0.00119804917926306	k__Bacteria	p__Bacteroidetes	c__Bacteroidia	o__Bacteroidales	f__Prevotellaceae	g__Prevotella	s__
4449526	15.4510923363883	-7.51910816880579	1.90660617231708	-3.94371332579286	8.02295578515326e-05	0.000510249767609906	k__Bacteria	p__Bacteroidetes	c__Bacteroidia	o__Bacteroidales	f__Prevotellaceae	g__Prevotella	s__
188889	79.3739758287447	-9.28863987915093	1.82015166687375	-5.10322301608243	3.33917105495115e-07	6.2120430408908e-06	k__Bacteria	p__Bacteroidetes	c__Bacteroidia	o__Bacteroidales	f__Prevotellaceae	g__Prevotella	s__
189721	44.9233999123413	-9.05339687093202	1.9237606916037	-4.70609307615327	2.52509265590177e-06	2.98379291942949e-05	k__Bacteria	p__Bacteroidetes	c__Bacteroidia	o__Bacteroidales	f__Prevotellaceae	g__Prevotella	s__
760967	25.5827697392675	-8.24416904595778	2.08916955720895	-3.94614645685901	7.94190461274954e-05	0.000508332804860924	k__Bacteria	p__Bacteroidetes	c__Bacteroidia	o__Bacteroidales	f__Prevotellaceae	g__Prevotella	s__
403822	8.50763882859669	-6.66269747583296	2.25826814691839	-2.950357106584	0.0031740682869198	0.00997970049357032	k__Bacteria	p__Bacteroidetes	c__Bacteroidia	o__Bacteroidales	f__Prevotellaceae	g__Prevotella	s__
545772	26.053964080689	7.94166781172975	2.18211168029774	3.6394415022086	0.000273229996221917	0.00136751955502548	k__Bacteria	p__Bacteroidetes	c__Bacteroidia	o__Bacteroidales	f__Prevotellaceae	g__Prevotella	s__
560836	6.58794455757373	-6.29353290557376	2.36189747608137	-2.66460884492555	0.00770779184069292	0.0199126265276375	k__Bacteria	p__Bacteroidetes	c__Bacteroidia	o__Bacteroidales	f__Prevotellaceae	g__Prevotella	s__copri
840914	6.83978004073112	-6.34100856738311	1.9261192945546	-3.29211621798817	0.000994365111038574	0.00386279051402798	k__Bacteria	p__Bacteroidetes	c__Bacteroidia	o__Bacteroidales	f__Prevotellaceae	g__Prevotella	s__copri
588929	9.81809929364088	-6.83884751918398	1.85005033094894	-3.69657376601001	0.000218528782778603	0.00114541201892092	k__Bacteria	p__Bacteroidetes	c__Bacteroidia	o__Bacteroidales	f__Prevotellaceae	g__Prevotella	s__copri
568118	9.58822237848225	-6.24113458188195	1.77215055964982	-3.52178574664401	0.00042865042709823	0.00195285100184737	k__Bacteria	p__Bacteroidetes	c__Bacteroidia	o__Bacteroidales	f__Prevotellaceae	g__Prevotella	s__copri
241895	9.53642526410311	-6.8237637896378	2.26782464619856	-3.00894683417262	0.00262154986946773	0.00852644151356198	k__Bacteria	p__[Thermi]	c__Deinococci	o__Deinococcales	f__Deinococcaceae	g__Deinococcus	s__
102894	179.980831119432	-8.08372406343648	1.46921740739753	-5.50206118082648	3.75376638257448e-08	1.14426692958721e-06	k__Bacteria	p__[Thermi]	c__Deinococci	o__Thermales	f__Thermaceae	g__Meiothermus	s__
386273	4.9961693296026	-5.84171224891255	2.28852003078807	-2.55261573869682	0.0106917380410545	0.0253579582755177	k__Bacteria	p__Proteobacteria	c__Epsilonproteobacteria	o__Campylobacterales	f__Campylobacteraceae	g__Campylobacter	s__ureolyticus
300432	51.4455498604767	4.31153513962103	1.66190820859525	2.59432808462112	0.00947759985049289	0.0231791727066677	k__Bacteria	p__Proteobacteria	c__Epsilonproteobacteria	o__Campylobacterales	f__Campylobacteraceae	g__Campylobacter	s__
430191	101.955037776619	5.44727980335455	1.59793205563204	3.40895583398252	0.000652120364935641	0.00274165130268732	k__Bacteria	p__Proteobacteria	c__Epsilonproteobacteria	o__Campylobacterales	f__Campylobacteraceae	g__Campylobacter	s__
585653	88.8980153210872	6.19674440483817	1.48761152850375	4.1655662692201	3.10580686290423e-05	0.000234048917178103	k__Bacteria	p__Proteobacteria	c__Epsilonproteobacteria	o__Campylobacterales	f__Campylobacteraceae	g__Campylobacter	s__
114621	118.652186044097	4.64032986953736	1.54523540003579	3.00299221039713	0.002673392740697	0.00865278006997068	k__Bacteria	p__Proteobacteria	c__Epsilonproteobacteria	o__Campylobacterales	f__Campylobacteraceae	g__Campylobacter	s__
New.ReferenceOTU43	1717.74732535956	-9.60008031847319	1.40515314738929	-6.83205267433639	8.37081000199422e-12	1.85738973044249e-09	k__Bacteria	p__Proteobacteria	c__Epsilonproteobacteria	o__Campylobacterales	f__Helicobacteraceae	NA	NA
132837	22.8071535648669	-8.07210958647018	2.0064969642046	-4.02298619458419	5.74648660298214e-05	0.00039435511155173	k__Bacteria	p__Proteobacteria	c__Epsilonproteobacteria	o__Campylobacterales	f__Helicobacteraceae	g__Helicobacter	s__pylori
1141335	10.2178658879389	-6.28661026951511	2.12137982527121	-2.96345340642211	0.00304208112641895	0.00965824484810594	k__Bacteria	p__Proteobacteria	c__Epsilonproteobacteria	o__Campylobacterales	f__Helicobacteraceae	NA	NA
74305	18.3041926711822	-7.75592960273208	2.32337240870084	-3.33822058559651	0.000843167840875941	0.00335419557416186	k__Bacteria	p__Proteobacteria	c__Epsilonproteobacteria	o__Campylobacterales	f__Helicobacteraceae	g__Flexispira	s__
303251	6.15752575142512	-6.18994187341924	2.27313541306902	-2.72308540786052	0.0064675335439405	0.017359764095765	k__Bacteria	p__Proteobacteria	c__Deltaproteobacteria	o__Desulfovibrionales	f__Desulfovibrionaceae	g__	s__
1684221	52.9679317705289	-8.68892859295404	1.97860354696417	-4.39144496950171	1.12599836187373e-05	0.000103622982887643	k__Bacteria	p__Proteobacteria	c__Deltaproteobacteria	o__Desulfovibrionales	f__Desulfovibrionaceae	g__Desulfovibrio	s__C21_c20
1108830	2.32793798451685	-4.75562145818892	2.00663109156173	-2.36995304128757	0.017790344623979	0.0368906738087941	k__Bacteria	p__Proteobacteria	c__Alphaproteobacteria	o__Rhizobiales	f__Beijerinckiaceae	g__Beijerinckia	s__
288283	5.88837134877211	-6.11847476709599	1.88894892249624	-3.23908957739865	0.00119911906772026	0.0045439103951373	k__Bacteria	p__Proteobacteria	c__Alphaproteobacteria	o__Caulobacterales	f__Caulobacteraceae	NA	NA
310003	5.29398582620062	-5.93387193653259	1.87736561365337	-3.16074391337403	0.00157366786530619	0.00571383496631495	k__Bacteria	p__Proteobacteria	c__Alphaproteobacteria	o__Caulobacterales	f__Caulobacteraceae	NA	NA
324273	8.30622650929675	-6.60650967830898	1.82109011454017	-3.62777746447607	0.000285871490155726	0.00141658899712403	k__Bacteria	p__Proteobacteria	c__Alphaproteobacteria	o__Caulobacterales	f__Caulobacteraceae	NA	NA
811449	6.86231395280489	-6.34947311077048	2.77012344920279	-2.29212640779521	0.0218983499595703	0.0429882703757273	k__Bacteria	p__Proteobacteria	c__Alphaproteobacteria	o__Caulobacterales	f__Caulobacteraceae	NA	NA
159017	3.26932632105227	-5.21538659125225	2.23664086669011	-2.33179437473582	0.019711511111039	0.0398594206849597	k__Bacteria	p__Proteobacteria	c__Alphaproteobacteria	o__Caulobacterales	f__Caulobacteraceae	NA	NA
615514	12.0424484920743	-7.16064931484076	2.52308251027155	-2.83805594374719	0.00453892265366882	0.0130233168669205	k__Bacteria	p__Proteobacteria	c__Alphaproteobacteria	o__Rhizobiales	f__Methylobacteriaceae	g__	s__
785526	182.387707000132	-11.0817706584219	2.04119305532706	-5.42906543283641	5.66499133155342e-08	1.48855101172529e-06	k__Bacteria	p__Proteobacteria	c__Alphaproteobacteria	o__Rhizobiales	f__Methylobacteriaceae	g__	s__
567336	5.58998883432277	-6.05294743133929	2.2404036911349	-2.70172177241554	0.00689814594916431	0.0182216897625412	k__Bacteria	p__Proteobacteria	c__Alphaproteobacteria	o__Rhizobiales	NA	NA	NA
574655	20.9485468401144	-7.9559862480152	2.10444316666602	-3.78056598250621	0.000156472242408828	0.000863190795829917	k__Bacteria	p__Proteobacteria	c__Alphaproteobacteria	o__Rhizobiales	f__Methylobacteriaceae	g__Methylobacterium	s__
4323871	10.262298416567	-6.9304353018974	2.54612411262703	-2.72195501685373	0.00648969755191854	0.0173725549747739	k__Bacteria	p__Proteobacteria	c__Alphaproteobacteria	o__Rhizobiales	f__Methylobacteriaceae	g__Methylobacterium	NA
303643	5.1251249831998	-5.91648504676673	2.50718200415969	-2.35981473899806	0.0182840634837551	0.0376813981187399	k__Bacteria	p__Proteobacteria	c__Alphaproteobacteria	o__Rhizobiales	f__Bradyrhizobiaceae	g__Bradyrhizobium	s__
1105814	22.0981019129532	-8.026798684226	1.8750279731328	-4.28089543155711	1.86142813845235e-05	0.000154886333020389	k__Bacteria	p__Proteobacteria	c__Alphaproteobacteria	o__Rhizobiales	f__Bradyrhizobiaceae	g__Bradyrhizobium	s__
580625	32.7002001120855	-7.43019520807615	1.64866728478612	-4.50678877214455	6.58160934854777e-06	6.50667023220292e-05	k__Bacteria	p__Proteobacteria	c__Alphaproteobacteria	o__Rhizobiales	f__Bradyrhizobiaceae	g__Bradyrhizobium	s__
345333	9.61974775452676	-6.82689512393688	2.25468681146568	-3.02786847788363	0.00246285251388208	0.00811603377924509	k__Bacteria	p__Proteobacteria	c__Alphaproteobacteria	o__Rhizobiales	f__Phyllobacteriaceae	g__Phyllobacterium	s__
814277	5.42348200596211	-6.003038845026	2.03488970652296	-2.95005612627696	0.00317716206794028	0.00997970049357032	k__Bacteria	p__Proteobacteria	c__Alphaproteobacteria	o__Rhodobacterales	f__Rhodobacteraceae	g__Paracoccus	NA
1108289	12.47887133616	-7.20286935162706	1.77064978811505	-4.06792432923447	4.74337787679209e-05	0.000334718219786354	k__Bacteria	p__Proteobacteria	c__Alphaproteobacteria	o__Rhodobacterales	f__Rhodobacteraceae	NA	NA
854272	9.30178774321336	-6.78947305723727	1.95730631820811	-3.46878411114155	0.000522819398170123	0.00229466008383678	k__Bacteria	p__Proteobacteria	c__Alphaproteobacteria	o__Rhodobacterales	f__Rhodobacteraceae	NA	NA
570385	3.83114643285654	-5.51097853903671	2.27856123635996	-2.41862208971859	0.015579416426679	0.0330627997917937	k__Bacteria	p__Proteobacteria	c__Alphaproteobacteria	o__Rhizobiales	f__Rhizobiaceae	g__Agrobacterium	s__
553981	5.85037861122935	-5.51438252769344	2.33796364841176	-2.35862629063523	0.0183427172644976	0.0377633055435069	k__Bacteria	p__Proteobacteria	c__Alphaproteobacteria	o__Rhizobiales	f__Rhizobiaceae	g__Agrobacterium	s__
963779	9.93924730133412	-6.87603859746139	2.0315262271758	-3.38466641753396	0.000712648044131484	0.00292229598384102	k__Bacteria	p__Proteobacteria	c__Alphaproteobacteria	o__Rhizobiales	f__Rhizobiaceae	g__Agrobacterium	s__
790545	5.10242874958824	-5.90663830667191	2.51354282855363	-2.34992546758027	0.0187771705488058	0.0384594970112464	k__Bacteria	p__Proteobacteria	c__Alphaproteobacteria	o__Sphingomonadales	f__Sphingomonadaceae	g__Sphingomonas	s__
1003206	35.4647835680657	-8.71417525819461	1.82157212982459	-4.78387603516624	1.71946753247396e-06	2.25906359365165e-05	k__Bacteria	p__Proteobacteria	c__Alphaproteobacteria	o__Sphingomonadales	f__Sphingomonadaceae	g__Sphingomonas	s__
1108960	15.2929209196808	-6.91374442695899	2.00924035859432	-3.44097429527839	0.000579623593937064	0.00247860453338826	k__Bacteria	p__Proteobacteria	c__Alphaproteobacteria	o__Sphingomonadales	f__Sphingomonadaceae	g__Sphingomonas	s__
128717	3.76862090763594	-5.4781919824032	2.08037105457398	-2.63327639093933	0.0084565499316856	0.021403967317587	k__Bacteria	p__Proteobacteria	c__Alphaproteobacteria	o__Rhodospirillales	f__Acetobacteraceae	NA	NA
593555	16.5126947128084	-7.6180837888474	1.76155162284135	-4.32464407518162	1.52778328775659e-05	0.000131110257201576	k__Bacteria	p__Proteobacteria	c__Alphaproteobacteria	o__Rhodospirillales	f__Acetobacteraceae	g__Gluconobacter	s__
679939	150.199967143614	-8.9564494390396	1.56917935148785	-5.70772832980969	1.14493972713032e-08	4.86477581931757e-07	k__Bacteria	p__Proteobacteria	c__Alphaproteobacteria	o__Rhodospirillales	f__Acetobacteraceae	g__Acetobacter	s__
548999	242.132709216125	-8.45369527190861	1.33110443313612	-6.35088807569476	2.14075428114566e-10	2.37504794413771e-08	k__Bacteria	p__Proteobacteria	c__Alphaproteobacteria	o__Rhodospirillales	f__Acetobacteraceae	g__Acetobacter	s__
815311	39.7726555543304	-8.88130634253293	1.81953052483015	-4.88109774545387	1.05496932358173e-06	1.52752372193212e-05	k__Bacteria	p__Proteobacteria	c__Alphaproteobacteria	o__Rhodospirillales	f__Acetobacteraceae	g__Acetobacter	s__
273647	18.9378694499054	-7.7978047915508	1.94524011282362	-4.0086592601835	6.10644507950131e-05	0.000411978744046085	k__Bacteria	p__Proteobacteria	c__Alphaproteobacteria	o__Rhodospirillales	f__Acetobacteraceae	NA	NA
6118	7.21428078315327	-6.42250408915811	2.48775006997053	-2.5816516565244	0.0098328778225503	0.0238593645341834	k__Bacteria	p__Proteobacteria	c__Alphaproteobacteria	o__Rickettsiales	f__Rickettsiaceae	g__Wolbachia	s__
434746	92.3739294112114	-9.0769768871438	1.77935430689779	-5.10127569981777	3.37371686077016e-07	6.2120430408908e-06	k__Bacteria	p__Proteobacteria	c__Alphaproteobacteria	o__Rickettsiales	f__Rickettsiaceae	g__Wolbachia	s__
273974	3.90837498206327	-5.51562101331273	2.13897960162528	-2.57862253998203	0.00991951104500104	0.0240403683942562	k__Bacteria	p__Proteobacteria	c__Alphaproteobacteria	o__Rickettsiales	f__Rickettsiaceae	g__Wolbachia	s__
2937207	3.65215087849127	-5.39936007095156	2.07877138150071	-2.59738041373922	0.00939378238060637	0.0230459255701117	k__Bacteria	p__Deferribacteres	c__Deferribacteres	o__Deferribacterales	f__Deferribacteraceae	g__Mucispirillum	s__schaedleri
1136443	13.7788617893013	-6.77503353851866	1.95569121077101	-3.46426547361107	0.000531681524677162	0.00231322005398756	k__Bacteria	p__Deferribacteres	c__Deferribacteres	o__Deferribacterales	f__Deferribacteraceae	g__Mucispirillum	s__schaedleri
548694	9.94123172306423	-6.86695309610271	1.79755939743816	-3.82015365160636	0.00013336856462669	0.00077199137263623	k__Bacteria	p__Proteobacteria	c__Gammaproteobacteria	o__Xanthomonadales	f__Xanthomonadaceae	NA	NA
780788	12.9326572834236	-7.26237153904669	1.83635961498588	-3.95476543906818	7.66097750632982e-05	0.000493515228391634	k__Bacteria	p__Proteobacteria	c__Gammaproteobacteria	o__Xanthomonadales	f__Xanthomonadaceae	NA	NA
768553	10.8062990845764	-6.98760467760925	2.33521294408743	-2.99227729758063	0.00276904617124551	0.00893341713081953	k__Bacteria	p__Proteobacteria	c__Gammaproteobacteria	o__Enterobacteriales	f__Enterobacteriaceae	g__Proteus	s__
754778	21.5086236888275	-6.55758129415795	1.89274036246332	-3.46459631981617	0.000531027936870521	0.00231322005398756	k__Bacteria	p__Proteobacteria	c__Gammaproteobacteria	o__Enterobacteriales	f__Enterobacteriaceae	g__Pantoea	s__agglomerans
667570	32.098427680723	-8.56425166759798	1.8906600382165	-4.52976817327605	5.90484416805406e-06	5.9555423250525e-05	k__Bacteria	p__Proteobacteria	c__Gammaproteobacteria	o__Enterobacteriales	f__Enterobacteriaceae	NA	NA
797229	7.92525446625121	-5.45802317559001	1.71979328564074	-3.17365070625714	0.00150534729043519	0.00553624040331322	k__Bacteria	p__Proteobacteria	c__Gammaproteobacteria	o__Enterobacteriales	f__Enterobacteriaceae	g__Pantoea	NA
4376230	12.305957625382	-7.17651416302941	1.80996024488761	-3.96501204007109	7.33922425191864e-05	0.000478968327813121	k__Bacteria	p__Proteobacteria	c__Gammaproteobacteria	o__Enterobacteriales	f__Enterobacteriaceae	NA	NA
9846	9.31010655949937	-6.75394553800609	1.98718420797929	-3.3987516159229	0.000676941634628872	0.00281635925907053	k__Bacteria	p__Proteobacteria	c__Gammaproteobacteria	o__Enterobacteriales	f__Enterobacteriaceae	NA	NA
819999	6.02188685732888	-6.12300692505912	2.32087830276594	-2.63822834560603	0.00833404428672934	0.0211744102297691	k__Bacteria	p__Proteobacteria	c__Gammaproteobacteria	o__Enterobacteriales	f__Enterobacteriaceae	NA	NA
510870	4.97622784587499	-5.8470772431847	2.51129906591377	-2.3283078158822	0.0198957645810944	0.0400522599480298	k__Bacteria	p__Proteobacteria	c__Gammaproteobacteria	o__Enterobacteriales	f__Enterobacteriaceae	NA	NA
528421	32.4389816324141	-8.01356026130032	1.73010681050466	-4.63182978799026	3.6244808458644e-06	3.97697156548968e-05	k__Bacteria	p__Proteobacteria	c__Gammaproteobacteria	o__Enterobacteriales	f__Enterobacteriaceae	g__Citrobacter	s__
197286	6.28051485126133	-5.52268602615419	1.86841369033998	-2.95581543568612	0.00311843637644577	0.00986928279518574	k__Bacteria	p__Proteobacteria	c__Gammaproteobacteria	o__Enterobacteriales	f__Enterobacteriaceae	NA	NA
534965	9.61899650241039	-6.81760635258621	2.12965001240458	-3.20128016945305	0.00136818428945885	0.00507855766923666	k__Bacteria	p__Proteobacteria	c__Gammaproteobacteria	o__Enterobacteriales	f__Enterobacteriaceae	NA	NA
1104936	23.3593668918622	-7.51093568180878	1.92949290668429	-3.89269929720334	9.91350002680546e-05	0.000609146447800939	k__Bacteria	p__Proteobacteria	c__Gammaproteobacteria	o__Enterobacteriales	f__Enterobacteriaceae	NA	NA
540402	6.01347994279826	-6.12328178502401	2.33813077691744	-2.61887908301556	0.00882192117773501	0.0219838002305944	k__Bacteria	p__Proteobacteria	c__Gammaproteobacteria	o__Enterobacteriales	f__Enterobacteriaceae	NA	NA
425721	27.4319358761471	-8.33779216616858	1.93363394412664	-4.31198065771157	1.61798591040194e-05	0.000136911773859012	k__Bacteria	p__Proteobacteria	c__Gammaproteobacteria	o__Enterobacteriales	f__Enterobacteriaceae	NA	NA
123510	6.30037971163868	-6.1898648330414	2.13156394252227	-2.90390764713207	0.00368536852372992	0.0110010178503567	k__Bacteria	p__Proteobacteria	c__Gammaproteobacteria	o__Enterobacteriales	f__Enterobacteriaceae	NA	NA
114462	3.35512765856608	-5.24411549672782	2.11705092105832	-2.47708519647051	0.0132460279012998	0.0294569239631356	k__Bacteria	p__Proteobacteria	c__Gammaproteobacteria	o__Enterobacteriales	f__Enterobacteriaceae	NA	NA
686972	2.95122243372598	-5.05167812077563	2.11740740701324	-2.38578466479505	0.0170427268741987	0.0357128285076335	k__Bacteria	p__Proteobacteria	c__Gammaproteobacteria	o__Enterobacteriales	f__Enterobacteriaceae	NA	NA
559204	16.2623282237521	-7.58099199721821	2.3033214371967	-3.29133045644067	0.000997147030123076	0.00386279051402798	k__Bacteria	p__Proteobacteria	c__Gammaproteobacteria	o__Enterobacteriales	f__Enterobacteriaceae	NA	NA
674696	11.5334709140314	-7.07244039878122	2.20368076886231	-3.20937610325133	0.00133023362705263	0.00496537673499831	k__Bacteria	p__Proteobacteria	c__Gammaproteobacteria	o__Enterobacteriales	f__Enterobacteriaceae	NA	NA
4466618	13.2242035858766	-6.6799386803849	1.80750013963283	-3.69567809922374	0.000219300686128812	0.00114586134943292	k__Bacteria	p__Proteobacteria	c__Gammaproteobacteria	o__Enterobacteriales	f__Enterobacteriaceae	NA	NA
687940	14.7035565803683	-4.80964804782149	1.87588814422416	-2.56393115049549	0.010349407189807	0.0246338094851545	k__Bacteria	p__Proteobacteria	c__Gammaproteobacteria	o__Enterobacteriales	f__Enterobacteriaceae	NA	NA
2529285	6.17342401913296	-6.15446013113135	2.35814570108528	-2.6098727183392	0.00905759164065466	0.0224138915816448	k__Bacteria	p__Proteobacteria	c__Gammaproteobacteria	o__Enterobacteriales	f__Enterobacteriaceae	NA	NA
3908639	7.08408427261832	-6.37105398833745	2.0583717409998	-3.0951911462032	0.00196686097335139	0.0068073160550827	k__Bacteria	p__Proteobacteria	c__Gammaproteobacteria	o__Enterobacteriales	f__Enterobacteriaceae	NA	NA
813217	19.453499688655	-7.84327678592749	2.07156973102745	-3.78615147173318	0.00015299843360789	0.00084871631087488	k__Bacteria	p__Proteobacteria	c__Gammaproteobacteria	o__Enterobacteriales	f__Enterobacteriaceae	NA	NA
821080	18.0836782297195	-7.72892087145339	1.94648261172278	-3.97071149000029	7.16583133049575e-05	0.000469185743180328	k__Bacteria	p__Proteobacteria	c__Gammaproteobacteria	o__Enterobacteriales	f__Enterobacteriaceae	NA	NA
New.ReferenceOTU26	9.6783356576555	-6.19115561993513	2.01156600879656	-3.0777790004709	0.00208549514523571	0.00713139350177348	k__Bacteria	p__Proteobacteria	c__Gammaproteobacteria	o__Enterobacteriales	f__Enterobacteriaceae	NA	NA
305982	4.28897000836178	-5.64953209205237	2.49678671077102	-2.26272114781794	0.0236528843362176	0.0456374976033106	k__Bacteria	p__Proteobacteria	c__Gammaproteobacteria	o__Enterobacteriales	f__Enterobacteriaceae	g__Citrobacter	NA
637546	6.48544739195833	-6.23105395487592	2.12818409868194	-2.92787356072016	0.00341288803570997	0.0104532782320749	k__Bacteria	p__Proteobacteria	c__Gammaproteobacteria	o__Enterobacteriales	f__Enterobacteriaceae	NA	NA
243185	19.5151426482719	-7.22571956394967	1.82954311197159	-3.94946668196462	7.83255119076667e-05	0.000502945489645049	k__Bacteria	p__Proteobacteria	c__Gammaproteobacteria	o__Enterobacteriales	f__Enterobacteriaceae	NA	NA
544824	16.4747411172839	-7.59625991582253	2.17197361961707	-3.49739971388869	0.000469817317316412	0.00210837119703567	k__Bacteria	p__Proteobacteria	c__Gammaproteobacteria	o__Enterobacteriales	f__Enterobacteriaceae	NA	NA
10085	2.96347694548278	-5.07917473977579	2.0841820988158	-2.43701101869251	0.0148092280961086	0.0319029433742491	k__Bacteria	p__Proteobacteria	c__Gammaproteobacteria	o__Enterobacteriales	f__Enterobacteriaceae	NA	NA
4452613	11.4698381179521	-7.06772062020226	1.94630749554643	-3.63134840531351	0.000281944253858551	0.0014006036690436	k__Bacteria	p__Proteobacteria	c__Gammaproteobacteria	o__Enterobacteriales	f__Enterobacteriaceae	NA	NA
366451	9.12544293573652	-6.72476395947935	1.93961349819934	-3.46706391026993	0.000526176768016659	0.00229928885279927	k__Bacteria	p__Proteobacteria	c__Gammaproteobacteria	o__Enterobacteriales	f__Enterobacteriaceae	g__Klebsiella	s__
228556	11.1299233912056	-7.0163786999337	2.0892185879072	-3.35837462893823	0.000784022771422972	0.00316301712026601	k__Bacteria	p__Proteobacteria	c__Gammaproteobacteria	o__Enterobacteriales	f__Enterobacteriaceae	NA	NA
220970	4.90437225089513	-5.82516665519386	2.32715657911755	-2.50312622170131	0.0123101632803832	0.0279356773533241	k__Bacteria	p__Proteobacteria	c__Gammaproteobacteria	o__Enterobacteriales	f__Enterobacteriaceae	NA	NA
152859	5.42168341919823	-5.96040830407908	2.33709939361001	-2.55034438003611	0.0107616556857799	0.0254164010907163	k__Bacteria	p__Proteobacteria	c__Gammaproteobacteria	o__Enterobacteriales	f__Enterobacteriaceae	NA	NA
148620	3.54253145978837	-5.36959848017597	2.1053113991312	-2.5505008344095	0.0107568266571342	0.0254164010907163	k__Bacteria	p__Proteobacteria	c__Gammaproteobacteria	o__Enterobacteriales	f__Enterobacteriaceae	NA	NA
922761	2232.65545567455	-8.41483593876353	1.41142613564351	-5.96193858556187	2.49262838455562e-09	1.55555590123674e-07	k__Bacteria	p__Proteobacteria	c__Gammaproteobacteria	o__Enterobacteriales	f__Enterobacteriaceae	NA	NA
4394926	10.4940221066617	-6.93666979475103	2.19061032627027	-3.16654665212018	0.0015426060012214	0.00565244804484247	k__Bacteria	p__Proteobacteria	c__Gammaproteobacteria	o__Enterobacteriales	f__Enterobacteriaceae	NA	NA
232696	7.46660800132336	-6.44694292051891	2.52448019382802	-2.5537704499646	0.0106563484735802	0.0253040759830436	k__Bacteria	p__Proteobacteria	c__Gammaproteobacteria	o__Enterobacteriales	f__Enterobacteriaceae	NA	NA
518002	5.96657841569677	-6.10733174879022	2.28108798265058	-2.6773766707997	0.00742011641853732	0.019269144977658	k__Bacteria	p__Proteobacteria	c__Gammaproteobacteria	o__Enterobacteriales	f__Enterobacteriaceae	NA	NA
587618	7.58140234392606	-6.45983367931978	2.12380075065661	-3.0416382880186	0.0023529445568803	0.00784139180115251	k__Bacteria	p__Proteobacteria	c__Gammaproteobacteria	o__Enterobacteriales	f__Enterobacteriaceae	NA	NA
334459	3.14731559214755	-5.22747459038982	2.06481520108483	-2.53169125626515	0.0113513892703327	0.0262885246631413	k__Bacteria	p__Proteobacteria	c__Gammaproteobacteria	o__Enterobacteriales	f__Enterobacteriaceae	g__Escherichia	s__coli
1111294	321.00012511159	-6.32346308291137	1.03697942564139	-6.09796388100968	1.07428011270499e-09	8.58134954028747e-08	k__Bacteria	p__Proteobacteria	c__Gammaproteobacteria	o__Enterobacteriales	f__Enterobacteriaceae	g__Escherichia	s__coli
590124	35.4620471218055	-7.69373748413604	2.15846080496525	-3.56445549830584	0.000364612303283823	0.001725428364118	k__Bacteria	p__Proteobacteria	c__Gammaproteobacteria	o__Enterobacteriales	f__Enterobacteriaceae	g__Serratia	s__marcescens
932696	15.9002802802146	-7.54125188440917	1.9393692241457	-3.8885075572606	0.000100862530316283	0.000614092905614688	k__Bacteria	p__Proteobacteria	c__Gammaproteobacteria	o__Enterobacteriales	f__Enterobacteriaceae	g__Serratia	s__marcescens
1110763	5.90310640073368	-6.11111495257234	2.08868378911762	-2.92582102873217	0.00343548514201131	0.0104832251513864	k__Bacteria	p__Proteobacteria	c__Gammaproteobacteria	o__Enterobacteriales	f__Enterobacteriaceae	NA	NA
299267	2.08904231440208	-4.61929959509184	2.06677576073894	-2.23502698398219	0.0254155772751878	0.0482461100936787	k__Bacteria	p__Proteobacteria	c__Gammaproteobacteria	o__Enterobacteriales	f__Enterobacteriaceae	NA	NA
837283	6.00593257025622	-6.09259733687755	1.98305478847839	-3.0723293033938	0.00212395270911774	0.00722578119268848	k__Bacteria	p__Proteobacteria	c__Gammaproteobacteria	o__Enterobacteriales	f__Enterobacteriaceae	NA	NA
839235	7.04821722399468	-5.17831694460473	1.95331240190914	-2.65104390856451	0.00802434087254471	0.0205443701570151	k__Bacteria	p__Proteobacteria	c__Gammaproteobacteria	o__Aeromonadales	f__Aeromonadaceae	g__	s__
862115	136.647476944246	5.57377278448711	2.05328667732104	2.71456141319696	0.0066363594423405	0.0176704130751386	k__Bacteria	p__Proteobacteria	c__Gammaproteobacteria	o__Pasteurellales	f__Pasteurellaceae	g__Aggregatibacter	s__
963216	109.744679974516	8.47756903604522	2.54245321208162	3.33440513113878	0.000854820543157138	0.00339379050633162	k__Bacteria	p__Proteobacteria	c__Gammaproteobacteria	o__Pasteurellales	f__Pasteurellaceae	g__Aggregatibacter	s__
70728	29.229136163932	-4.15751932618115	1.5474745418949	-2.68664796326162	0.00721729743653942	0.0189643986589069	k__Bacteria	p__Proteobacteria	c__Gammaproteobacteria	o__Pasteurellales	f__Pasteurellaceae	g__Aggregatibacter	s__pneumotropica
897109	372.139480696648	6.42111499852012	1.35652719695105	4.73349521701614	2.20686166386321e-06	2.77176273127976e-05	k__Bacteria	p__Proteobacteria	c__Gammaproteobacteria	o__Pasteurellales	f__Pasteurellaceae	g__Aggregatibacter	s__segnis
139056	7.40064423884733	6.11614562438486	2.25295608354758	2.71472030415887	0.00663317655309819	0.0176704130751386	k__Bacteria	p__Proteobacteria	c__Gammaproteobacteria	o__Pasteurellales	f__Pasteurellaceae	g__Aggregatibacter	s__segnis
92231	444.987104732391	7.08619393728149	1.79662217845435	3.94417592205046	8.00748607350981e-05	0.000510249767609906	k__Bacteria	p__Proteobacteria	c__Gammaproteobacteria	o__Pasteurellales	f__Pasteurellaceae	g__Aggregatibacter	s__segnis
517548	10.3246175256691	4.28513397833449	1.61306825095547	2.6565112640437	0.00789538132709463	0.0203075430980898	k__Bacteria	p__Proteobacteria	c__Gammaproteobacteria	o__Pasteurellales	f__Pasteurellaceae	g__Haemophilus	s__
4318122	10.7370291170585	-6.99462556049619	3.04255798832631	-2.29892925207447	0.0215089570239475	0.0424174448478437	k__Bacteria	p__Proteobacteria	c__Gammaproteobacteria	o__Pasteurellales	f__Pasteurellaceae	NA	NA
1033018	8.96478256704496	-6.71385842793248	2.87879263691543	-2.33217854660287	0.0196913002876713	0.0398594206849597	k__Bacteria	p__Proteobacteria	c__Betaproteobacteria	o__Burkholderiales	f__Oxalobacteraceae	NA	NA
704110	31.6358753827267	23.1287394955449	2.61359364898814	8.84940147620088	8.79899019241863e-19	5.85719447142e-16	k__Bacteria	p__Proteobacteria	c__Betaproteobacteria	o__Burkholderiales	f__Comamonadaceae	NA	NA
270928	23.8252249974098	7.80376248301382	2.53377943380045	3.07989021416471	0.00207076910716933	0.00709318337395739	k__Bacteria	p__Proteobacteria	c__Betaproteobacteria	o__Burkholderiales	f__Comamonadaceae	NA	NA
4307464	14.6623750877211	7.10171524576397	2.52568340801517	2.81179946117828	0.00492652078928488	0.0138958503053699	k__Bacteria	p__Proteobacteria	c__Betaproteobacteria	o__Burkholderiales	f__Comamonadaceae	NA	NA
697479	13.4696153618355	-7.32117602247777	1.84326392058057	-3.97185445922027	7.13152876526524e-05	0.000468475754744562	k__Bacteria	p__Proteobacteria	c__Betaproteobacteria	o__Burkholderiales	f__Comamonadaceae	g__Hydrogenophaga	s__
940737	24.015091153983	-8.15080708335032	1.82957015919878	-4.45503936668917	8.38778024326653e-06	8.0919792974895e-05	k__Bacteria	p__Proteobacteria	c__Betaproteobacteria	o__Burkholderiales	f__Comamonadaceae	NA	NA
128347	4.72426348893802	-5.75143749651907	2.37116975714288	-2.42556969158093	0.015284380832743	0.032609945003192	k__Bacteria	p__Proteobacteria	c__Betaproteobacteria	o__Burkholderiales	f__Comamonadaceae	g__Delftia	s__
569952	4.24363891036652	-5.62418686221897	1.93767087975872	-2.90255012911135	0.00370137916460712	0.011032319689135	k__Bacteria	p__Proteobacteria	c__Betaproteobacteria	o__Burkholderiales	f__Comamonadaceae	NA	NA
2360704	9.36269148605439	-6.75816497037208	1.99150899552328	-3.39348955267779	0.000690081907369738	0.00285340064718895	k__Bacteria	p__Proteobacteria	c__Betaproteobacteria	o__Burkholderiales	f__Comamonadaceae	NA	NA
584177	49.2212955778137	-8.57800085638485	1.86792529173259	-4.59226120784967	4.38469082894267e-06	4.68247464459814e-05	k__Bacteria	p__Proteobacteria	c__Betaproteobacteria	o__Burkholderiales	f__Comamonadaceae	NA	NA
110215	8.24186786041853	-6.58913327066326	2.0662678910414	-3.18890561056066	0.00142812500831577	0.00528141785482702	k__Bacteria	p__Proteobacteria	c__Betaproteobacteria	o__Burkholderiales	f__Comamonadaceae	NA	NA
1106617	165.014357879164	-8.4453431346717	1.47735377886721	-5.71653401878278	1.08718713198968e-08	4.71981022300739e-07	k__Bacteria	p__Proteobacteria	c__Betaproteobacteria	o__Burkholderiales	f__Comamonadaceae	NA	NA
2685602	6.44396051316883	-6.22000942653886	1.91024078171275	-3.25613895697583	0.00112938463891068	0.00431239220631859	k__Bacteria	p__Proteobacteria	c__Betaproteobacteria	o__Burkholderiales	f__Comamonadaceae	NA	NA
269063	9.37398437928999	-6.77922962543567	1.99737488414341	-3.39406972584568	0.00068862157319076	0.00285340064718895	k__Bacteria	p__Proteobacteria	c__Betaproteobacteria	o__Burkholderiales	f__Comamonadaceae	NA	NA
931643	170.545437124855	-8.34168476410417	1.53471392607794	-5.43533529106748	5.46934874732801e-08	1.47598506059649e-06	k__Bacteria	p__Proteobacteria	c__Betaproteobacteria	o__Burkholderiales	f__Comamonadaceae	NA	NA
593163	2.73148666102694	-4.95526889641922	1.9869189534992	-2.49394616106128	0.0126331704744996	0.0285389609022349	k__Bacteria	p__Proteobacteria	c__Betaproteobacteria	o__Burkholderiales	f__Comamonadaceae	NA	NA
358068	5.0622912441876	-5.86259090538997	2.33454877916416	-2.51123084585492	0.0120310993002441	0.0274898230006722	k__Bacteria	p__Proteobacteria	c__Betaproteobacteria	o__Burkholderiales	f__Comamonadaceae	NA	NA
942852	2.64512810328827	-4.89036808615279	2.08272804165293	-2.34805888639768	0.0188715375049847	0.0385736544497999	k__Bacteria	p__Proteobacteria	c__Betaproteobacteria	o__Burkholderiales	f__Comamonadaceae	NA	NA
537643	9.4294574683122	-6.78578461908567	2.31625427623385	-2.92963716838513	0.00339357997935818	0.0104421867777786	k__Bacteria	p__Proteobacteria	c__Betaproteobacteria	o__Burkholderiales	f__Comamonadaceae	NA	NA
61836	3.13018993786892	-5.1670517345234	2.12780769559873	-2.42834526128052	0.0151678960990568	0.03246547535886	k__Bacteria	p__Proteobacteria	c__Betaproteobacteria	o__Burkholderiales	f__Comamonadaceae	NA	NA
672144	264.491849656137	-9.22707725304667	1.52285196797588	-6.05907694712506	1.36904894146168e-09	9.76425262892495e-08	k__Bacteria	p__Proteobacteria	c__Betaproteobacteria	o__Burkholderiales	f__Comamonadaceae	NA	NA
1048878	10.0133891232851	-6.88091698662606	2.07679915502486	-3.31323179228841	0.000922245134544702	0.00361831735498187	k__Bacteria	p__Proteobacteria	c__Betaproteobacteria	o__Burkholderiales	f__Comamonadaceae	NA	NA
819037	6.66801187837188	-6.2637965579625	2.13350201980454	-2.93592248791794	0.00332557408662031	0.0103123780294732	k__Bacteria	p__Proteobacteria	c__Betaproteobacteria	o__Burkholderiales	f__Comamonadaceae	NA	NA
3951713	3.21231167826539	-5.16236294271127	2.00639374524648	-2.57295605857119	0.0100834008973798	0.0243195067537047	k__Bacteria	p__Proteobacteria	c__Betaproteobacteria	o__Burkholderiales	f__Comamonadaceae	NA	NA
1039594	17.051471584864	-7.65073121720661	1.74817287760506	-4.37641569390315	1.20646824585938e-05	0.000108527796710864	k__Bacteria	p__Proteobacteria	c__Betaproteobacteria	o__Burkholderiales	f__Comamonadaceae	NA	NA
576928	10.5012960688922	-6.93568153416567	2.11059105442307	-3.28613234649644	0.00101573273906782	0.00390832038519929	k__Bacteria	p__Proteobacteria	c__Betaproteobacteria	o__Burkholderiales	f__Comamonadaceae	NA	NA
783719	79.5440358302825	-9.28096711429441	1.7236086038132	-5.38461405551227	7.26002563227089e-08	1.81228389845562e-06	k__Bacteria	p__Proteobacteria	c__Betaproteobacteria	o__Burkholderiales	f__Comamonadaceae	NA	NA
1108275	57.8830573030838	-8.8220661961039	1.68136078279751	-5.24697987865842	1.54612777638215e-07	3.32001846175823e-06	k__Bacteria	p__Proteobacteria	c__Betaproteobacteria	o__Burkholderiales	f__Comamonadaceae	NA	NA
286874	7.07258010260778	-5.31980502016812	1.74026353907499	-3.05689621182076	0.00223641697522485	0.00751872845037715	k__Bacteria	p__Proteobacteria	c__Betaproteobacteria	o__Burkholderiales	f__Comamonadaceae	NA	NA
1106324	70.2212342602393	-9.10184641611187	1.66942982635314	-5.45206888749245	4.97871609563859e-08	1.40035155535074e-06	k__Bacteria	p__Proteobacteria	c__Betaproteobacteria	o__Burkholderiales	f__Comamonadaceae	NA	NA
895220	102.531665788205	-9.68178067434598	1.79794944822834	-5.38490149647211	7.24843330383363e-08	1.81228389845562e-06	k__Bacteria	p__Proteobacteria	c__Betaproteobacteria	o__Burkholderiales	f__Comamonadaceae	NA	NA
1106674	49.3682941520255	-7.34770598056375	1.61814163652926	-4.54082993397524	5.60332174064866e-06	5.70909873269152e-05	k__Bacteria	p__Proteobacteria	c__Betaproteobacteria	o__Burkholderiales	f__Comamonadaceae	NA	NA
225259	57.878778523497	-7.88707883234525	1.56721065554688	-5.03255819785952	4.83977612606549e-07	8.12187640651495e-06	k__Bacteria	p__Proteobacteria	c__Betaproteobacteria	o__Burkholderiales	f__Comamonadaceae	NA	NA
526524	4.53565221420277	-5.75881992638606	2.21868839432682	-2.59559654303478	0.00944268710645281	0.0231374799405966	k__Bacteria	p__Proteobacteria	c__Betaproteobacteria	o__ASSO-13	f__	g__	s__
550484	2.99260280210437	-5.1407434737773	2.10179151914659	-2.4458864863365	0.0144496486191741	0.0314677734923563	k__Bacteria	p__Proteobacteria	c__Betaproteobacteria	o__ASSO-13	f__	g__	s__
645617	5.70247375247599	-6.07536965334067	1.91095259363742	-3.1792361953765	0.00147663712518269	0.00545072890755977	k__Bacteria	p__Proteobacteria	c__Betaproteobacteria	o__Rhodocyclales	f__Rhodocyclaceae	g__Hydrogenophilus	s__
575143	150.237292374335	-8.35973252384925	1.53914116701209	-5.43142676124884	5.59052597386028e-08	1.48855101172529e-06	k__Bacteria	p__Proteobacteria	c__Betaproteobacteria	o__Rhodocyclales	f__Rhodocyclaceae	g__Hydrogenophilus	s__
40122	2.78050928054138	-4.43627214484893	1.81722309766554	-2.4412369348309	0.0146370480348687	0.031784722892047	k__Bacteria	p__Proteobacteria	c__Betaproteobacteria	o__Rhodocyclales	f__Rhodocyclaceae	g__Hydrogenophilus	s__
792868	7.412459264983	-6.44488165302243	2.79653711913443	-2.30459363794077	0.0211893426212233	0.0418961556580029	k__Bacteria	p__Proteobacteria	c__Betaproteobacteria	o__Burkholderiales	NA	NA	NA
759916	12.8751951665843	-7.23493245447917	1.88506898864595	-3.83801998656614	0.000124030389010848	0.000724235926475624	k__Bacteria	p__Proteobacteria	c__Betaproteobacteria	o__Burkholderiales	f__Oxalobacteraceae	g__Ralstonia	s__
566578	58.9055311576353	-8.88387836957985	1.74358036890615	-5.09519293059788	3.48386281214973e-07	6.2120430408908e-06	k__Bacteria	p__Proteobacteria	c__Betaproteobacteria	o__Burkholderiales	f__Oxalobacteraceae	NA	NA
788519	36.00425347526	-7.7114137746827	1.70696530778136	-4.5176159934414	6.25397701375925e-06	6.24459604823861e-05	k__Bacteria	p__Proteobacteria	c__Betaproteobacteria	o__Burkholderiales	f__Oxalobacteraceae	NA	NA
814363	7.15427923317898	-6.39655171015108	1.83776346171198	-3.48061752419015	0.000500259299674782	0.00222003960322342	k__Bacteria	p__Proteobacteria	c__Betaproteobacteria	o__Burkholderiales	f__Oxalobacteraceae	NA	NA
359809	121.294796100854	-7.32122156543987	1.33908947397472	-5.46731320627057	4.56908292640723e-08	1.30349408629075e-06	k__Bacteria	p__Proteobacteria	c__Betaproteobacteria	o__Burkholderiales	f__Alcaligenaceae	g__Sutterella	s__
1105376	6.2156654107344	-6.18557110703436	2.03664412932568	-3.03713889823371	0.00238835373832513	0.00791214446352174	k__Bacteria	p__Proteobacteria	c__Betaproteobacteria	o__Burkholderiales	f__Alcaligenaceae	g__Sutterella	s__
933546	28.2160154611086	-8.38657090012228	2.44627308054308	-3.42830527254972	0.00060736207801426	0.0025697077749883	k__Bacteria	p__Proteobacteria	c__Betaproteobacteria	o__Neisseriales	f__Neisseriaceae	g__	s__
996126	19.3244587556698	3.92336742922449	1.60704746005089	2.4413513146029	0.0146324123942932	0.031784722892047	k__Bacteria	p__Proteobacteria	c__Betaproteobacteria	o__Neisseriales	f__Neisseriaceae	g__Eikenella	s__
942534	113.860465556003	4.18687062397081	1.60129756429669	2.61467369795803	0.00893127347518503	0.022156215068254	k__Bacteria	p__Proteobacteria	c__Betaproteobacteria	o__Neisseriales	f__Neisseriaceae	g__Eikenella	s__
New.ReferenceOTU46	59.2243438412029	4.84823547842278	1.73289763288402	2.79776219115378	0.00514579838741368	0.014412565749881	k__Bacteria	p__Proteobacteria	c__Betaproteobacteria	o__Neisseriales	f__Neisseriaceae	g__Kingella	s__
1020605	119.065367730456	3.54888080051884	1.48834889641626	2.38444144989394	0.0171050696656459	0.0358058953063887	k__Bacteria	p__Proteobacteria	c__Betaproteobacteria	o__Neisseriales	f__Neisseriaceae	g__Kingella	s__
1030307	45.2310108845109	-7.89537543054828	2.05542428197742	-3.84123876504589	0.000122414969114513	0.000716899393905229	k__Bacteria	p__Proteobacteria	c__Gammaproteobacteria	o__Pseudomonadales	f__Moraxellaceae	g__Acinetobacter	NA
1009894	11.0128068582714	-6.43341286042264	2.19165547506281	-2.93541249234817	0.00333104551089904	0.010313330054675	k__Bacteria	p__Proteobacteria	c__Gammaproteobacteria	o__Pseudomonadales	f__Moraxellaceae	g__Acinetobacter	NA
988314	126.354855577242	-4.22634908076782	1.44324174605772	-2.9283722510884	0.00340741823463932	0.0104525563971962	k__Bacteria	p__Proteobacteria	c__Gammaproteobacteria	o__Pseudomonadales	f__Moraxellaceae	g__Acinetobacter	NA
889025	95.793086199585	-4.7859890661229	1.31468702214768	-3.64040184887844	0.000272212862546141	0.00136585197614232	k__Bacteria	p__Proteobacteria	c__Gammaproteobacteria	o__Pseudomonadales	f__Moraxellaceae	g__Acinetobacter	s__
1107335	28.6301827257175	-4.02259592661544	1.6032077410874	-2.50909213043535	0.0121041910111122	0.027625222227647	k__Bacteria	p__Proteobacteria	c__Gammaproteobacteria	o__Pseudomonadales	f__Moraxellaceae	g__Acinetobacter	s__
991785	9.03241295710025	-6.73948291214199	2.52487861717456	-2.66923045975324	0.00760252659396956	0.019697693830585	k__Bacteria	p__Proteobacteria	c__Gammaproteobacteria	o__Pseudomonadales	f__Moraxellaceae	NA	NA
1083037	7.88924934522167	-6.52565759026447	2.82160665269765	-2.31274532331624	0.0207366455296318	0.0412050558434575	k__Bacteria	p__Proteobacteria	c__Gammaproteobacteria	o__Pseudomonadales	f__Moraxellaceae	g__Moraxella	s__
574102	17.4522321880173	-7.09683181134292	1.72059659464604	-4.12463434684577	3.71324198713507e-05	0.000270876708761037	k__Bacteria	p__Proteobacteria	c__Gammaproteobacteria	o__Pseudomonadales	f__Moraxellaceae	g__Enhydrobacter	s__
990864	61.7872980537134	-7.39928761020565	1.49409088387127	-4.95236781783561	7.33158563821566e-07	1.14082251340498e-05	k__Bacteria	p__Proteobacteria	c__Gammaproteobacteria	o__Pseudomonadales	f__Moraxellaceae	g__Enhydrobacter	s__
829851	24.8365664077589	-5.71143999520056	1.52991307125474	-3.73317942209383	0.000189077803662327	0.00101775842025247	k__Bacteria	p__Proteobacteria	c__Gammaproteobacteria	o__Pseudomonadales	f__Pseudomonadaceae	NA	NA
818602	2.81949795439451	-5.06842711332765	1.97105986626663	-2.57142220795543	0.0101281766754122	0.0243686371334917	k__Bacteria	p__Proteobacteria	c__Gammaproteobacteria	o__Pseudomonadales	f__Pseudomonadaceae	NA	NA
780555	8.62846212135984	-6.11003301647272	2.15939295694038	-2.82951419140033	0.00466187324446551	0.0133003012780633	k__Bacteria	p__Proteobacteria	c__Gammaproteobacteria	o__Pseudomonadales	f__Pseudomonadaceae	g__Pseudomonas	NA
129642	6.90872085832039	-6.32180568607902	2.37996744981998	-2.65625720492824	0.00790133249234639	0.0203075430980898	k__Bacteria	p__Proteobacteria	c__Gammaproteobacteria	o__Pseudomonadales	f__Pseudomonadaceae	g__Pseudomonas	NA
544177	11.8749402058298	-5.66462014565577	2.03839468542474	-2.77896139847687	0.00545330050899847	0.0151886208040027	k__Bacteria	p__Proteobacteria	c__Gammaproteobacteria	o__Pseudomonadales	f__Pseudomonadaceae	g__Pseudomonas	NA
614182	5.78138622148661	-6.0544351705664	2.43322809277105	-2.48823165758841	0.0128380078643649	0.0288510817869015	k__Bacteria	p__Proteobacteria	c__Gammaproteobacteria	o__Pseudomonadales	f__Pseudomonadaceae	g__Pseudomonas	NA
140966	13.3481313634602	-7.29459847743714	2.40187342278184	-3.03704533646431	0.00238909519854963	0.00791214446352174	k__Bacteria	p__Proteobacteria	c__Gammaproteobacteria	o__Pseudomonadales	f__Pseudomonadaceae	g__Pseudomonas	NA
553648	19.6906414455394	-7.85403782830902	1.90305744210158	-4.12706293281178	3.67425867223557e-05	0.00026976082972259	k__Bacteria	p__Proteobacteria	c__Gammaproteobacteria	o__Pseudomonadales	f__Pseudomonadaceae	g__Pseudomonas	NA
646549	847.878914377519	-8.27066504329533	1.43286812726837	-5.77210483358478	7.82873819173972e-09	3.55317958384187e-07	k__Bacteria	p__Proteobacteria	c__Gammaproteobacteria	o__Pseudomonadales	f__Pseudomonadaceae	g__Pseudomonas	NA
4386920	9.05920082262228	-6.7279772749953	2.38805507753215	-2.81734593908449	0.00484223391323359	0.0136896033957701	k__Bacteria	p__Proteobacteria	c__Gammaproteobacteria	o__Pseudomonadales	f__Pseudomonadaceae	g__Pseudomonas	NA
260790	9.13682450733044	-6.73466186862912	2.38004994335668	-2.8296304820944	0.00466017929648678	0.0133003012780633	k__Bacteria	p__Proteobacteria	c__Gammaproteobacteria	o__Pseudomonadales	f__Pseudomonadaceae	g__Pseudomonas	NA
744371	5.45977325501824	-5.97166212960099	2.3948978284319	-2.49349348381641	0.0126492906045278	0.0285430885166576	k__Bacteria	p__Proteobacteria	c__Gammaproteobacteria	o__Pseudomonadales	f__Pseudomonadaceae	g__Pseudomonas	NA
541859	10.8128399985272	-6.98701899751004	2.37894417034566	-2.93702520832796	0.00331377165937653	0.010291760503538	k__Bacteria	p__Proteobacteria	c__Gammaproteobacteria	o__Pseudomonadales	f__Pseudomonadaceae	g__Pseudomonas	s__veronii
769643	15.2241173869622	-7.48203557668459	2.16358382893856	-3.45816763677478	0.000543862861454547	0.00235595256903412	k__Bacteria	p__Proteobacteria	c__Gammaproteobacteria	o__Pseudomonadales	f__Pseudomonadaceae	g__Pseudomonas	NA
633252	694.430099048259	-9.41842820558738	1.63887426341949	-5.74688883449544	9.09004479029311e-09	4.03395987693674e-07	k__Bacteria	p__Proteobacteria	c__Gammaproteobacteria	o__Pseudomonadales	f__Pseudomonadaceae	g__Pseudomonas	NA
812851	6.93199092363485	-6.31477312976531	2.01325635873442	-3.1365966397518	0.00170921097032434	0.00609516840667448	k__Bacteria	p__Proteobacteria	c__Gammaproteobacteria	o__Pseudomonadales	f__Pseudomonadaceae	g__Pseudomonas	NA
876714	56.8545508389249	-8.82926295089444	2.00309456462632	-4.4078113469104	1.0442043461653e-05	9.79002854127752e-05	k__Bacteria	p__Proteobacteria	c__Gammaproteobacteria	o__Pseudomonadales	f__Pseudomonadaceae	g__Pseudomonas	NA
813617	22.0693993849974	-8.01936405752256	2.05011711835118	-3.91166142935882	9.16633551024141e-05	0.000570254579873897	k__Bacteria	p__Proteobacteria	c__Gammaproteobacteria	o__Pseudomonadales	f__Pseudomonadaceae	g__Pseudomonas	NA
974121	82.9109879415315	-6.25446173998229	1.29642391705639	-4.82439552193963	1.40428504074672e-06	1.94747029609112e-05	k__Bacteria	p__Proteobacteria	c__Gammaproteobacteria	o__Pseudomonadales	f__Pseudomonadaceae	g__Pseudomonas	NA
544313	39.1825488420249	-8.2716926198512	1.69295974632636	-4.88593579250799	1.02938743533544e-06	1.51153434438593e-05	k__Bacteria	p__Proteobacteria	c__Gammaproteobacteria	o__Pseudomonadales	f__Pseudomonadaceae	NA	NA
961783	48.9063431149213	-5.36035700162972	1.38761456457873	-3.86300139711857	0.000112002367021285	0.000665680734944957	k__Bacteria	p__Proteobacteria	c__Gammaproteobacteria	o__Pseudomonadales	f__Pseudomonadaceae	NA	NA
589597	5.00568802010758	-5.86566209479539	2.12345232380751	-2.76232342446842	0.0057391595768337	0.0157866414255329	k__Bacteria	p__Proteobacteria	c__Gammaproteobacteria	o__Pseudomonadales	f__Pseudomonadaceae	g__Pseudomonas	s__viridiflava
813945	3.85075687916732	-5.48608183551735	1.90522541447279	-2.87949226051839	0.00398316074228461	0.0117321120978501	k__Bacteria	p__Proteobacteria	c__Gammaproteobacteria	o__Pseudomonadales	f__Pseudomonadaceae	g__Pseudomonas	s__pseudoalcaligenes
874750	5.61832417821545	-6.04121334464686	2.34918862574589	-2.57161697380887	0.010122481324352	0.0243686371334917	k__Bacteria	p__Proteobacteria	c__Gammaproteobacteria	o__Pseudomonadales	f__Pseudomonadaceae	g__Pseudomonas	NA
329506	4.12065053559817	-5.61542825612638	2.48555375213767	-2.2592262393428	0.023869315421829	0.045966270875017	k__Bacteria	p__Proteobacteria	c__Gammaproteobacteria	o__Oceanospirillales	f__Alcanivoracaceae	g__Alcanivorax	NA
979107	12.800409559533	-7.24758282716181	1.75794746926538	-4.12275278634491	3.7437141521305e-05	0.000270876708761037	k__Bacteria	p__Proteobacteria	c__Gammaproteobacteria	o__Oceanospirillales	f__Halomonadaceae	g__Halomonas	s__
7764	180.763093967288	5.97443873756432	1.49285006571342	4.00203535156036	6.27999125667273e-05	0.000419436205336971	k__Bacteria	p__Proteobacteria	c__Gammaproteobacteria	o__Cardiobacteriales	f__Cardiobacteriaceae	g__Cardiobacterium	s__
1892252	17.598040640156	-7.69102378887579	1.83523329252198	-4.19076082600201	2.78020609881121e-05	0.000211105383244334	k__Bacteria	p__Proteobacteria	c__Alphaproteobacteria	o__Rickettsiales	f__mitochondria	g__Podophyllum	s__peltatum
1646259	21.8443775700293	-7.44735270226697	1.75832111247431	-4.23549069019997	2.28053152535837e-05	0.000181952563885342	k__Bacteria	p__Proteobacteria	c__Alphaproteobacteria	o__Rickettsiales	f__mitochondria	NA	NA
185186	4.61844320563506	-5.71521568882657	1.90398562055793	-3.00171158180901	0.00268466401127807	0.00867520069663803	k__Bacteria	p__Verrucomicrobia	c__Verrucomicrobiae	o__Verrucomicrobiales	f__Verrucomicrobiaceae	g__Akkermansia	s__muciniphila
363731	1102.34807295748	-8.90287544651177	1.41361722311723	-6.29793928718529	3.01628599295522e-10	3.1702753304903e-08	k__Bacteria	p__Verrucomicrobia	c__Verrucomicrobiae	o__Verrucomicrobiales	f__Verrucomicrobiaceae	g__Akkermansia	s__muciniphila
273232	11.7511941684118	-6.49072114514707	1.95126973762054	-3.32640896335641	0.000879727512580217	0.00346512000517296	k__Bacteria	p__Verrucomicrobia	c__Verrucomicrobiae	o__Verrucomicrobiales	f__Verrucomicrobiaceae	g__Akkermansia	s__muciniphila
593043	30.1894569613438	-7.88673011490397	1.78368826344252	-4.4215854735079	9.79792910277023e-06	9.27320588541808e-05	k__Bacteria	p__Verrucomicrobia	c__Verrucomicrobiae	o__Verrucomicrobiales	f__Verrucomicrobiaceae	g__Akkermansia	s__muciniphila
192963	18.6955565701531	-5.95991415257291	1.88340682623291	-3.16443270225032	0.00155385592475363	0.00567385225084736	k__Bacteria	p__Verrucomicrobia	c__Verrucomicrobiae	o__Verrucomicrobiales	f__Verrucomicrobiaceae	g__Akkermansia	s__muciniphila
4306262	3.83747954230892	-5.46721951779306	1.90746254031611	-2.86622641453658	0.0041539703422199	0.0121634586120427	k__Bacteria	p__Verrucomicrobia	c__Verrucomicrobiae	o__Verrucomicrobiales	f__Verrucomicrobiaceae	g__Akkermansia	s__muciniphila
New.ReferenceOTU40	13.5702948212332	-7.32123552557738	2.03141761181306	-3.60400317640404	0.000313353223100687	0.00152625947934652	k__Bacteria	p__Verrucomicrobia	c__Verrucomicrobiae	o__Verrucomicrobiales	f__Verrucomicrobiaceae	g__Akkermansia	s__muciniphila
New.ReferenceOTU39	6.29906105680642	-6.20634602275318	2.49789619855855	-2.484629275762	0.0129686411094282	0.0290992992084586	k__Bacteria	p__Verrucomicrobia	c__Verrucomicrobiae	o__Verrucomicrobiales	f__Verrucomicrobiaceae	g__Akkermansia	s__muciniphila
New.ReferenceOTU41	5.1587151659215	-5.92133079296313	2.48409280519688	-2.38369950614378	0.0171395912984243	0.0358405903905271	k__Bacteria	p__Verrucomicrobia	c__Verrucomicrobiae	o__Verrucomicrobiales	f__Verrucomicrobiaceae	g__Akkermansia	s__muciniphila
4213913	4.58946744971849	4.72478586133877	2.09982739762759	2.25008296714144	0.0244436791052818	0.0468532063024128	k__Bacteria	p__SR1	c__	o__	f__	g__	s__
1005844	14.3826407345147	-7.41797563091603	2.53135145818749	-2.93044081528982	0.00338481464553067	0.0104312883443283	k__Archaea	p__Crenarchaeota	c__Thaumarchaeota	o__Cenarchaeales	f__Cenarchaeaceae	g__Nitrosopumilus	s__
706555	11.2857740507532	-7.05555100683236	2.48225029153515	-2.84240111921543	0.0044775118010608	0.0129027288120035	k__Archaea	p__Euryarchaeota	c__Methanomicrobia	o__Methanosarcinales	f__Methanosarcinaceae	g__Methanosarcina	NA
4369919	3.73260718572759	-5.40174268668984	1.9024283849028	-2.83939344553348	0.00451993879561798	0.0129895160842892	k__Bacteria	p__Acidobacteria	c__Solibacteres	o__Solibacterales	f__	g__	s__
160679	9.05496784137853	-6.72628051922481	1.98212471009827	-3.39346988862842	0.000690131453476346	0.00285340064718895	k__Bacteria	p__Actinobacteria	c__Rubrobacteria	o__Rubrobacterales	f__Rubrobacteraceae	g__Rubrobacter	s__
631764	12.0487098415232	-7.14453897988891	2.5984208546421	-2.74956959613572	0.00596735891311589	0.0162575931098123	k__Bacteria	p__Actinobacteria	c__Coriobacteriia	o__Coriobacteriales	f__Coriobacteriaceae	g__Adlercreutzia	s__
338644	55.4135023742703	-8.31295548964226	1.63054551544228	-5.09826644574679	3.42778112773046e-07	6.2120430408908e-06	k__Bacteria	p__Actinobacteria	c__Coriobacteriia	o__Coriobacteriales	f__Coriobacteriaceae	g__Adlercreutzia	s__
133178	9.34091780860407	-6.79178130266452	2.31503143608419	-2.93377497894916	0.00334866883841053	0.0103518446908759	k__Bacteria	p__Actinobacteria	c__Coriobacteriia	o__Coriobacteriales	f__Coriobacteriaceae	NA	NA
302491	4.5972048144145	-5.73238519477787	2.51130501843675	-2.28263199917714	0.0224520544150276	0.0439576006537354	k__Bacteria	p__Actinobacteria	c__Coriobacteriia	o__Coriobacteriales	f__Coriobacteriaceae	g__Adlercreutzia	s__
178735	17.1456209427858	-7.66728059054039	2.05728551690051	-3.72689183273493	0.000193855603014332	0.00103788107029389	k__Bacteria	p__Actinobacteria	c__Coriobacteriia	o__Coriobacteriales	f__Coriobacteriaceae	g__Adlercreutzia	s__
682726	8.52381110357534	-6.07361979306489	2.42586159804058	-2.50369592311889	0.0122903611878694	0.0279224701844996	k__Bacteria	p__Actinobacteria	c__Coriobacteriia	o__Coriobacteriales	f__Coriobacteriaceae	g__Eggerthella	s__lenta
469663	40.0018423354035	-8.8920963559388	1.82679594970165	-4.86759145562537	1.12966558437014e-06	1.61138726570513e-05	k__Bacteria	p__Actinobacteria	c__Coriobacteriia	o__Coriobacteriales	f__Coriobacteriaceae	g__Atopobium	s__vaginae
461524	21.8368654586358	-8.00878649983126	1.87771694169879	-4.26517241335941	1.99747891782468e-05	0.00016348218847934	k__Bacteria	p__Actinobacteria	c__Coriobacteriia	o__Coriobacteriales	f__Coriobacteriaceae	g__	s__
363794	32.6290637128054	-7.39797076132211	1.74920360569995	-4.22933656048679	2.34381483406308e-05	0.000185738024746983	k__Bacteria	p__Actinobacteria	c__Coriobacteriia	o__Coriobacteriales	f__Coriobacteriaceae	g__Collinsella	s__aerofaciens
365181	9.33110127727379	-6.75185831346329	1.97453575338122	-3.41946622232659	0.00062744121785984	0.00264346015203819	k__Bacteria	p__Actinobacteria	c__Coriobacteriia	o__Coriobacteriales	f__Coriobacteriaceae	g__Collinsella	s__aerofaciens
222818	4.73496882580058	-5.78260121720236	2.0615666471279	-2.80495477808513	0.00503236396319879	0.0141658930620523	k__Bacteria	p__Actinobacteria	c__Actinobacteria	o__Actinomycetales	f__Propionibacteriaceae	g__Propionibacterium	s__granulosum
1099802	29.5432308255866	-6.67319135104065	1.54165722590507	-4.3285830591317	1.50071735353613e-05	0.000129737340043794	k__Bacteria	p__Actinobacteria	c__Actinobacteria	o__Actinomycetales	f__Propionibacteriaceae	g__Propionibacterium	s__acnes
4314014	28.8325369094179	8.08797891492551	2.24986058687336	3.59488003928518	0.000324541082096483	0.00156927007493142	k__Bacteria	p__Actinobacteria	c__Actinobacteria	o__Actinomycetales	f__Propionibacteriaceae	g__	s__
689950	6.71619557213515	-6.30302757697972	2.53246185421642	-2.4888933929984	0.0128141383328365	0.0288498695047063	k__Bacteria	p__Actinobacteria	c__Actinobacteria	o__Actinomycetales	f__Nocardiaceae	g__Rhodococcus	s__fascians
788023	5.43176025038447	-6.006927922841	2.04367890518085	-2.93927187270617	0.00328984355397712	0.0102653399645192	k__Bacteria	p__Actinobacteria	c__Actinobacteria	o__Actinomycetales	f__Gordoniaceae	g__Gordonia	s__
514711	3.81058983051461	-5.50891281427158	2.43991084832152	-2.2578336491521	0.0239560325102641	0.0460888216984561	k__Bacteria	p__Actinobacteria	c__Actinobacteria	o__Actinomycetales	f__Mycobacteriaceae	g__Mycobacterium	s__celatum
1062748	9.7713234341142	-6.83647601827282	1.80366050644244	-3.79033415315898	0.00015044475634149	0.000839212788865795	k__Bacteria	p__Actinobacteria	c__Actinobacteria	o__Actinomycetales	f__Mycobacteriaceae	g__Mycobacterium	s__
1009362	15.4048990611122	-6.90448252348571	1.7424701504003	-3.962468178809	7.41788964763165e-05	0.000482525264700991	k__Bacteria	p__Actinobacteria	c__Actinobacteria	o__Actinomycetales	f__Corynebacteriaceae	g__Corynebacterium	s__
1088305	40.9106490731375	-6.94523790826143	1.48717223879083	-4.67009652756049	3.01058237276826e-06	3.382940674607e-05	k__Bacteria	p__Actinobacteria	c__Actinobacteria	o__Actinomycetales	f__Corynebacteriaceae	g__Corynebacterium	s__
1022944	25.609909846997	6.49312658304352	1.80665530116069	3.59400411294396	0.000325634692053492	0.00157075478268315	k__Bacteria	p__Actinobacteria	c__Actinobacteria	o__Actinomycetales	f__Corynebacteriaceae	g__Corynebacterium	s__
4296514	3.00812669309399	4.82531962880178	1.98799140878861	2.42723364269573	0.0152144541762157	0.0324954705774361	k__Bacteria	p__Actinobacteria	c__Actinobacteria	o__Actinomycetales	f__Corynebacteriaceae	g__Corynebacterium	s__
1080820	2240.17974657472	6.87264508095693	1.32556771100566	5.1846805137875	2.16385474902816e-07	4.5012686810513e-06	k__Bacteria	p__Actinobacteria	c__Actinobacteria	o__Actinomycetales	f__Corynebacteriaceae	g__Corynebacterium	s__
4309380	7.04951066141022	5.41422833817307	1.7802619204527	3.0412538042696	0.00235595146754707	0.00784139180115251	k__Bacteria	p__Actinobacteria	c__Actinobacteria	o__Actinomycetales	f__Corynebacteriaceae	g__Corynebacterium	s__
977756	1147.01924658378	7.38126877916474	1.48839457054887	4.95921506650133	7.07785763732546e-07	1.11295131509756e-05	k__Bacteria	p__Actinobacteria	c__Actinobacteria	o__Actinomycetales	f__Corynebacteriaceae	g__Corynebacterium	s__
4302651	3.17133221278141	4.51767060248749	2.01567257620579	2.24127204776053	0.0250084584200736	0.0475637061570351	k__Bacteria	p__Actinobacteria	c__Actinobacteria	o__Actinomycetales	f__Corynebacteriaceae	g__Corynebacterium	s__
4319155	3.44592292761525	4.35240782174934	1.87764251737679	2.31801729108157	0.0204483813469491	0.0408762938437011	k__Bacteria	p__Actinobacteria	c__Actinobacteria	o__Actinomycetales	f__Corynebacteriaceae	g__Corynebacterium	s__
1016033	11.3406598076602	6.3777761532989	1.87445704699637	3.40246588393084	0.000667806922414801	0.00278997996665765	k__Bacteria	p__Actinobacteria	c__Actinobacteria	o__Actinomycetales	f__Corynebacteriaceae	g__Corynebacterium	s__
1050608	28.0786945522805	-8.37650316745209	1.79377128817406	-4.66977212907606	3.0153402107163e-06	3.382940674607e-05	k__Bacteria	p__Actinobacteria	c__Actinobacteria	o__Actinomycetales	f__Corynebacteriaceae	g__Corynebacterium	s__
300811	85.1448107724906	-9.98310465580204	1.83419817296015	-5.44276229415858	5.24606315722171e-08	1.43512166095503e-06	k__Bacteria	p__Actinobacteria	c__Actinobacteria	o__Actinomycetales	f__Corynebacteriaceae	g__Corynebacterium	NA
1011712	27.1677262663322	-8.32917624564584	1.76237921082114	-4.72609764941852	2.28875617974036e-06	2.83891061549162e-05	k__Bacteria	p__Actinobacteria	c__Actinobacteria	o__Actinomycetales	f__Corynebacteriaceae	g__Corynebacterium	NA
446403	87.9192624990358	-8.476009367291	1.53104301327333	-5.53610139872526	3.09278555914475e-08	9.96176251872915e-07	k__Bacteria	p__Actinobacteria	c__Actinobacteria	o__Actinomycetales	f__Corynebacteriaceae	g__Corynebacterium	s__kroppenstedtii
1047041	62.4706009194774	-7.69173570663688	1.74184474664181	-4.41585607527086	1.00611012597583e-05	9.47736755459306e-05	k__Bacteria	p__Actinobacteria	c__Actinobacteria	o__Actinomycetales	f__Corynebacteriaceae	g__Corynebacterium	s__
439036	4.76333725701501	-5.27627404816953	2.31431719582126	-2.27984048932289	0.0226171506433988	0.0441325652005147	k__Bacteria	p__Actinobacteria	c__Actinobacteria	o__Actinomycetales	f__Corynebacteriaceae	g__Corynebacterium	s__variabile
1146291	22.6211042876399	-8.06544546914359	1.80489729501809	-4.46864510873055	7.87166046026502e-06	7.63092521317924e-05	k__Bacteria	p__Actinobacteria	c__Actinobacteria	o__Actinomycetales	f__Corynebacteriaceae	g__Corynebacterium	s__
3841245	5.93331439057112	-6.12564372668996	2.30104193046368	-2.66211738499507	0.00776507936175107	0.0200347073454998	k__Bacteria	p__Actinobacteria	c__Actinobacteria	o__Actinomycetales	f__Corynebacteriaceae	g__Corynebacterium	s__
450209	11.5889014118125	-7.0762736573857	1.93795308425438	-3.65141639128393	0.000260798004488246	0.00132283898457241	k__Bacteria	p__Actinobacteria	c__Actinobacteria	o__Actinomycetales	f__Corynebacteriaceae	g__Corynebacterium	s__
534507	4.37506073670266	-5.68002095576674	2.27032799611239	-2.50185037822418	0.0123546125241237	0.0280047232811293	k__Bacteria	p__Actinobacteria	c__Actinobacteria	o__Actinomycetales	f__Corynebacteriaceae	g__Corynebacterium	s__
1068572	234.375491250253	4.3759433733461	1.79609813655833	2.43636095616203	0.0148358719364602	0.0319259011391283	k__Bacteria	p__Actinobacteria	c__Actinobacteria	o__Actinomycetales	f__Corynebacteriaceae	g__Corynebacterium	s__durum
929230	10.2474591930258	-6.91048995348289	2.27860290773715	-3.0327750087643	0.00242316191519131	0.00801167937853814	k__Bacteria	p__Actinobacteria	c__Actinobacteria	o__Actinomycetales	f__Corynebacteriaceae	g__Corynebacterium	NA
441265	7.6596280432089	-6.49892246273905	1.90802757068044	-3.40609463018472	0.000658993331908739	0.00276472622651628	k__Bacteria	p__Actinobacteria	c__Actinobacteria	o__Actinomycetales	f__Corynebacteriaceae	g__Corynebacterium	s__
1040713	2.90510654321406	-5.05635998009583	1.92172099843027	-2.63116237176262	0.00850933701640597	0.0214559924517206	k__Bacteria	p__Actinobacteria	c__Actinobacteria	o__Actinomycetales	f__Corynebacteriaceae	g__Corynebacterium	s__
984831	128.354901250198	-8.59778968677481	1.60951148304524	-5.34186290520124	9.19962211087158e-08	2.18710063754887e-06	k__Bacteria	p__Actinobacteria	c__Actinobacteria	o__Actinomycetales	f__Corynebacteriaceae	g__Corynebacterium	s__
427183	5.28995281416102	-5.94816508669088	2.22850580942167	-2.66912702742045	0.00760486827410167	0.019697693830585	k__Bacteria	p__Actinobacteria	c__Actinobacteria	o__Actinomycetales	f__Brevibacteriaceae	g__Brevibacterium	s__paucivorans
527314	1061.60267725043	6.84178376596546	1.96189406871747	3.48733597550354	0.000487858071105111	0.0021795359463018	k__Bacteria	p__Actinobacteria	c__Actinobacteria	o__Actinomycetales	f__Actinomycetaceae	g__	s__
83011	992.732337776008	8.02962911065924	1.66516215933069	4.822130424755	1.42033022527134e-06	1.95613755852888e-05	k__Bacteria	p__Actinobacteria	c__Actinobacteria	o__Actinomycetales	f__Actinomycetaceae	g__	s__
4350387	14.9624534363607	7.15431618595973	1.85286246009406	3.86122356086622	0.000112820611916009	0.000668554189899911	k__Bacteria	p__Actinobacteria	c__Actinobacteria	o__Actinomycetales	f__Actinomycetaceae	g__	s__
522040	3.94339205592553	5.23019567995142	1.90199982072814	2.74984025915899	0.00596243233494838	0.0162575931098123	k__Bacteria	p__Actinobacteria	c__Actinobacteria	o__Actinomycetales	f__Actinomycetaceae	g__	s__
4472050	6.46240958184955	5.93363960788486	2.05640497097333	2.88544313578292	0.00390863064702572	0.0115637561512746	k__Bacteria	p__Actinobacteria	c__Actinobacteria	o__Actinomycetales	f__Actinomycetaceae	g__	s__
4372733	15.1430699303191	7.17016162585198	1.86466036854523	3.84529094241757	0.000120409485292949	0.000708390079893245	k__Bacteria	p__Actinobacteria	c__Actinobacteria	o__Actinomycetales	f__Actinomycetaceae	g__	s__
484320	14.1761180730785	7.05108511363798	2.71808688938923	2.59413528727273	0.00948291642531173	0.0231791727066677	k__Bacteria	p__Actinobacteria	c__Actinobacteria	o__Actinomycetales	f__Actinomycetaceae	g__	s__
1045843	13.8983889576486	-22.4006342639102	3.04141678715663	-7.36519715367658	1.76885252450659e-13	7.06479698287931e-11	k__Bacteria	p__Actinobacteria	c__Actinobacteria	o__Actinomycetales	f__Actinomycetaceae	g__N09	s__
565136	7.29690480071729	-6.44619635746806	2.54733597855599	-2.53056385641058	0.011387935383115	0.0263214200926859	k__Bacteria	p__Actinobacteria	c__Actinobacteria	o__Bifidobacteriales	f__Bifidobacteriaceae	g__Scardovia	s__
137183	189.298257602843	-11.1369237110768	1.96381464922094	-5.67106662306187	1.41911193719436e-08	5.66793307715426e-07	k__Bacteria	p__Actinobacteria	c__Actinobacteria	o__Bifidobacteriales	f__Bifidobacteriaceae	NA	NA
484304	27.5972394663617	-7.78326940926011	1.80760298790547	-4.30585115279037	1.66344884892942e-05	0.000139575939130759	k__Bacteria	p__Actinobacteria	c__Actinobacteria	o__Bifidobacteriales	f__Bifidobacteriaceae	g__Bifidobacterium	s__
365385	12.35538918756	-7.17964329361085	2.29679485207842	-3.12594017141489	0.00177237605791006	0.00620953506604629	k__Bacteria	p__Actinobacteria	c__Actinobacteria	o__Bifidobacteriales	f__Bifidobacteriaceae	g__Bifidobacterium	NA
553611	4.79315070681747	-6.33674182106382	2.82461070810313	-2.24340359642666	0.0248708001894656	0.0473921641014912	k__Bacteria	p__Actinobacteria	c__Actinobacteria	o__Bifidobacteriales	f__Bifidobacteriaceae	g__Bifidobacterium	s__
559527	104.318171419464	-7.38856427325146	1.43807149444054	-5.13782819686991	2.77931794378712e-07	5.55029793374288e-06	k__Bacteria	p__Actinobacteria	c__Actinobacteria	o__Bifidobacteriales	f__Bifidobacteriaceae	g__Bifidobacterium	NA
235262	3.18330218557733	-5.17940249999887	1.88577124865087	-2.74656987357525	0.0060222056423352	0.0163500413063976	k__Bacteria	p__Actinobacteria	c__Actinobacteria	o__Bifidobacteriales	f__Bifidobacteriaceae	g__Bifidobacterium	NA
519290	7.52887080181709	-6.47140670663782	1.86597198877401	-3.46811567674694	0.000524121623733857	0.00229533088288709	k__Bacteria	p__Actinobacteria	c__Actinobacteria	o__Bifidobacteriales	f__Bifidobacteriaceae	g__Bifidobacterium	NA
681370	124.079724644001	-8.08598480118476	1.37475948120579	-5.88174507012137	4.05963288295384e-09	2.24761522975294e-07	k__Bacteria	p__Actinobacteria	c__Actinobacteria	o__Bifidobacteriales	f__Bifidobacteriaceae	g__Bifidobacterium	NA
997439	195.394524133109	-9.32088153620418	1.48519521714478	-6.27586288227021	3.47700509192039e-10	3.30646627074524e-08	k__Bacteria	p__Actinobacteria	c__Actinobacteria	o__Bifidobacteriales	f__Bifidobacteriaceae	g__Bifidobacterium	NA
370225	31.5325178939191	-8.54227852783871	2.14725707082156	-3.978228151588	6.94307335537789e-05	0.000459083728544092	k__Bacteria	p__Actinobacteria	c__Actinobacteria	o__Bifidobacteriales	f__Bifidobacteriaceae	g__Bifidobacterium	s__adolescentis
956625	9.81997683850709	-5.66576949445318	2.05642549791361	-2.75515427142948	0.00586644673087018	0.016092436980148	k__Bacteria	p__Actinobacteria	c__Actinobacteria	o__Actinomycetales	f__Actinomycetaceae	g__Varibaculum	s__
139504	9.13268366025665	-6.75629949465644	1.8652225480822	-3.62224845587631	0.000292053407248162	0.00144007568956686	k__Bacteria	p__Actinobacteria	c__Actinobacteria	o__Actinomycetales	f__Actinomycetaceae	g__Actinomyces	s__europaeus
1047077	21.8719293997831	-7.39737879477372	1.81613387910522	-4.07314619251435	4.63822897743061e-05	0.000328458981132231	k__Bacteria	p__Actinobacteria	c__Actinobacteria	o__Actinomycetales	f__Actinomycetaceae	g__Actinomyces	s__
526682	172.994991350978	2.85548533518365	1.20600358240618	2.36772541710571	0.0178978134549591	0.036999931127902	k__Bacteria	p__Actinobacteria	c__Actinobacteria	o__Actinomycetales	f__Actinomycetaceae	g__Actinomyces	s__
568440	15.8195143462691	4.11588165850479	1.69163306797387	2.43308181687093	0.0149709176035408	0.032181832566492	k__Bacteria	p__Actinobacteria	c__Actinobacteria	o__Actinomycetales	f__Actinomycetaceae	g__Actinomyces	s__
92123	29.6967005356347	8.13927856789789	2.05584788257859	3.95908599895487	7.52371434936555e-05	0.00048624134484411	k__Bacteria	p__Actinobacteria	c__Actinobacteria	o__Actinomycetales	f__Actinomycetaceae	g__Actinomyces	s__
867184	8.9876082332082	6.04499996035623	1.79064965945193	3.37586971770147	0.000735827539563559	0.00300500530983319	k__Bacteria	p__Actinobacteria	c__Actinobacteria	o__Actinomycetales	f__Actinomycetaceae	g__Actinomyces	s__
888466	16.9683201537569	5.49340877915746	1.57661920037508	3.48429651107291	0.000493432512440599	0.00219462077359438	k__Bacteria	p__Actinobacteria	c__Actinobacteria	o__Actinomycetales	f__Actinomycetaceae	g__Actinomyces	s__
1108638	1608.60310695845	4.05250752884745	1.13990893496668	3.55511515397141	0.000377813581888072	0.00176696422255382	k__Bacteria	p__Actinobacteria	c__Actinobacteria	o__Actinomycetales	f__Actinomycetaceae	g__Actinomyces	s__
1066410	6.12007984107467	3.28096602945729	1.40738389113225	2.33125165786694	0.0197400936692164	0.0398594206849597	k__Bacteria	p__Actinobacteria	c__Actinobacteria	o__Actinomycetales	f__Actinomycetaceae	g__Actinomyces	s__
1017181	126.642464649527	-3.24171599435864	1.10597316706645	-2.93109823175652	0.00337765957340678	0.0104253263803606	k__Bacteria	p__Actinobacteria	c__Actinobacteria	o__Actinomycetales	f__Micrococcaceae	g__Rothia	s__mucilaginosa
530833	8.66514167723836	-6.65653018365105	2.11482686986189	-3.14755324821732	0.00164643115457427	0.00591353060374966	k__Bacteria	p__Actinobacteria	c__Actinobacteria	o__Actinomycetales	f__Micrococcaceae	g__Microbispora	s__rosea
335422	6.68174307498282	-6.27171193937142	2.32226968227713	-2.70068200400464	0.00691974644772781	0.0182546019235303	k__Bacteria	p__Actinobacteria	c__Actinobacteria	o__Actinomycetales	f__Micrococcaceae	NA	NA
1002005	38.0892708387591	-7.02353296549524	1.50118386851978	-4.67866269600984	2.88752002513288e-06	3.29507285153734e-05	k__Bacteria	p__Actinobacteria	c__Actinobacteria	o__Actinomycetales	f__Micrococcaceae	g__Kocuria	NA
283765	16.2226977750802	-7.58498059598229	1.78277040062326	-4.25460316893896	2.09420085527513e-05	0.000169316563076293	k__Bacteria	p__Actinobacteria	c__Actinobacteria	o__Actinomycetales	f__Micrococcaceae	g__Kocuria	NA
1101451	18.0386402958863	-7.16266591203665	1.71774960275333	-4.16979628495085	3.04872031989899e-05	0.00023061721510751	k__Bacteria	p__Actinobacteria	c__Actinobacteria	o__Actinomycetales	f__Micrococcaceae	g__Micrococcus	s__
929901	14.9597016311177	-6.83507307046832	1.76309693067189	-3.87674265184251	0.000105864227183241	0.000638703509622153	k__Bacteria	p__Actinobacteria	c__Actinobacteria	o__Actinomycetales	f__Micrococcaceae	g__Micrococcus	s__
546690	3.33880005143199	-5.29189606262022	2.33693466940603	-2.26446041983932	0.0235458114828924	0.0455188630506643	k__Bacteria	p__Actinobacteria	c__Actinobacteria	o__Actinomycetales	f__Microbacteriaceae	NA	NA
435928	7.83052053823344	-6.53335348828096	1.97053821880221	-3.31551726626864	0.000914736900632179	0.00359592439087099	k__Bacteria	p__Actinobacteria	c__Actinobacteria	o__Actinomycetales	f__Microbacteriaceae	NA	NA
732609	3.18767592763747	-5.23340789790602	2.34994258334821	-2.22703649654683	0.0259448347102958	0.0491107439966451	k__Bacteria	p__Actinobacteria	c__Actinobacteria	o__Actinomycetales	f__Promicromonosporaceae	g__Cellulosimicrobium	s__
429838	3.98991449880135	-5.49768502198767	1.97872230845963	-2.77840149599741	0.00546270733943223	0.0151936303020141	k__Bacteria	p__Actinobacteria	c__Actinobacteria	o__Actinomycetales	f__Cellulomonadaceae	NA	NA
273657	4.66089378005401	-5.76035076139113	2.48231139530331	-2.32055928691705	0.0203106416629269	0.0407192229095295	k__Bacteria	p__Firmicutes	c__Clostridia	o__Clostridiales	f__Peptococcaceae	g__rc4-4	s__
296726	19.9310239197187	-7.88492814135271	1.7467381130935	-4.51408719043084	6.35900535077646e-06	6.31787745547293e-05	k__Bacteria	p__Firmicutes	c__Clostridia	o__Clostridiales	f__Peptococcaceae	g__rc4-4	s__
263895	14.6275550490633	-7.43168280609844	1.79677602801318	-4.1361208577099	3.53226204468311e-05	0.0002622277807893	k__Bacteria	p__Firmicutes	c__Clostridia	o__Clostridiales	f__Peptococcaceae	g__rc4-4	s__
661055	18.0762734215836	-7.12935128843833	2.16943563243685	-3.2862700242598	0.00101523636951011	0.00390832038519929	k__Bacteria	p__Firmicutes	c__Clostridia	o__Clostridiales	NA	NA	NA
258957	7.59138394788844	-6.50188659602189	2.32082854746457	-2.80153680595018	0.00508598391380862	0.0142650419604997	k__Bacteria	NA	NA	NA	NA	NA	NA
189476	8.38032292006918	-6.62127038787604	2.51594276766504	-2.63172536075653	0.00849525046707552	0.0214559924517206	k__Bacteria	p__Firmicutes	c__Clostridia	o__Clostridiales	NA	NA	NA
228798	7.20225761213596	-6.39922256717307	2.24411640068383	-2.85155554552477	0.00435058844154548	0.0126833943325056	k__Bacteria	p__Firmicutes	NA	NA	NA	NA	NA
259870	16.2529245699434	-7.58548853751775	2.04340973814763	-3.71217206021249	0.000205488214689366	0.00108560837231393	k__Bacteria	p__Firmicutes	c__Clostridia	o__Clostridiales	NA	NA	NA
262409	7.44313314107723	-6.47160787747833	2.33636742504085	-2.76994440519781	0.00560658614806092	0.0154645753282841	k__Bacteria	NA	NA	NA	NA	NA	NA
214116	6.71559560520713	-6.28914987515727	2.58061369583894	-2.43707529154716	0.0148065960636304	0.0319029433742491	k__Bacteria	p__Firmicutes	c__Clostridia	o__Clostridiales	NA	NA	NA
1571092	5.55503378723757	-6.01828556854982	1.99856957356359	-3.01129650333804	0.00260134701129978	0.00847453504333713	k__Bacteria	NA	NA	NA	NA	NA	NA
188785	16.4364702791241	-7.60236374458313	1.97726503061582	-3.84488858441773	0.000120607224418479	0.000708390079893245	k__Bacteria	NA	NA	NA	NA	NA	NA
261373	6.94767053053612	-6.35618221727829	2.29441823886964	-2.77028054850615	0.00560080278884262	0.0154645753282841	k__Bacteria	p__Firmicutes	c__Clostridia	o__Clostridiales	NA	NA	NA
322839	10.2165955178567	-6.9088336396998	2.28766267962629	-3.02004036750226	0.0025274099749236	0.00827435205485303	k__Bacteria	p__Firmicutes	NA	NA	NA	NA	NA
234054	4.55528591762902	-5.71824596570032	2.27200938381384	-2.51682321668125	0.0118418229308763	0.0271194041203669	k__Bacteria	NA	NA	NA	NA	NA	NA
771177	13.3948190697065	-7.30126592620919	2.83632565042466	-2.5741987437571	0.0100472540954093	0.0242616280877055	k__Bacteria	p__Firmicutes	NA	NA	NA	NA	NA
227967	6.36293713368796	-6.21346694378993	2.01268020991418	-3.08716054998865	0.00202078421729611	0.00695776910679369	k__Bacteria	NA	NA	NA	NA	NA	NA
268538	11.1322097176831	-7.03782722633535	2.24751901138241	-3.13137605986546	0.00173989208196091	0.00615625261049878	k__Bacteria	p__Firmicutes	c__Clostridia	o__Clostridiales	NA	NA	NA
400599	10.480923005748	-6.94898724180286	1.77633391243811	-3.91198253500944	9.15415333931623e-05	0.000570254579873897	k__Bacteria	p__Firmicutes	c__Clostridia	o__Clostridiales	NA	NA	NA
422727	22.0244796162428	-8.0280836617055	1.99719163276622	-4.01968620837158	5.8275707010623e-05	0.00039854995513772	k__Bacteria	p__Firmicutes	c__Clostridia	o__Clostridiales	NA	NA	NA
653533	4.37327498911019	-5.674649629504	2.31719857140117	-2.4489267771612	0.0143282572946203	0.0312374779665466	k__Bacteria	p__Firmicutes	c__Clostridia	o__Clostridiales	f__Lachnospiraceae	NA	NA
360015	23.4103495442218	-5.95998032258515	1.65553088517976	-3.60004176058486	0.000318166077391577	0.00154217877803636	k__Bacteria	p__Firmicutes	c__Clostridia	o__Clostridiales	f__Lachnospiraceae	g__[Ruminococcus]	s__gnavus
350579	9.89373284104591	-6.87567019856062	2.04885396931491	-3.3558615213849	0.000791181739162579	0.00318546357481385	k__Bacteria	p__Firmicutes	c__Clostridia	o__Clostridiales	f__Lachnospiraceae	g__[Ruminococcus]	s__gnavus
383971	36.6981684955617	-8.19891543732886	1.73842836626627	-4.71628028880947	2.40195484420031e-06	2.90729082999761e-05	k__Bacteria	p__Firmicutes	c__Clostridia	o__Clostridiales	f__Lachnospiraceae	g__[Ruminococcus]	s__gnavus
339092	4.11888669090207	-5.61034834185456	2.12960779212783	-2.63445145279493	0.00842733542244282	0.0213842297822342	k__Bacteria	p__Firmicutes	c__Clostridia	o__Clostridiales	f__Lachnospiraceae	g__[Ruminococcus]	s__gnavus
352008	5.44587207830254	-5.99278645819769	2.28135399951926	-2.62685513053236	0.00861780148085388	0.0216202883885241	k__Bacteria	p__Firmicutes	c__Clostridia	o__Clostridiales	f__Lachnospiraceae	g__[Ruminococcus]	s__gnavus
295075	5.04634151726635	-5.86196335810634	2.16803778402578	-2.70381051534139	0.006854936678438	0.0181555816271097	k__Bacteria	p__Firmicutes	c__Clostridia	o__Clostridiales	f__Lachnospiraceae	g__[Ruminococcus]	s__gnavus
271476	8.55578092282947	-6.04467993375657	2.05785961106302	-2.93736263701394	0.00331016778745576	0.010291760503538	k__Bacteria	p__Firmicutes	c__Clostridia	o__Clostridiales	f__Lachnospiraceae	g__[Ruminococcus]	s__gnavus
268125	6.01126300989796	-6.1274551823997	2.51012906938937	-2.44109167816231	0.0146429369357452	0.031784722892047	k__Bacteria	p__Firmicutes	c__Clostridia	o__Clostridiales	f__Lachnospiraceae	g__[Ruminococcus]	s__gnavus
572860	58.3962843580393	-8.04820491116357	1.67461310194157	-4.8060085651022	1.53973305329925e-06	2.07759926178284e-05	k__Bacteria	p__Firmicutes	c__Clostridia	o__Clostridiales	f__Lachnospiraceae	g__[Ruminococcus]	s__gnavus
2120779	6.45278866555544	-6.24377046781237	2.52483564831461	-2.4729413464913	0.013400613433407	0.0296685421579974	k__Bacteria	p__Firmicutes	c__Clostridia	o__Clostridiales	f__Lachnospiraceae	NA	NA
534926	16.0812668833342	-7.56817377553412	1.87104463015377	-4.04489217069726	5.23472122459233e-05	0.000363041397718307	k__Bacteria	p__Firmicutes	c__Clostridia	o__Clostridiales	f__Lachnospiraceae	g__Anaerostipes	s__
357471	5.37114703943978	-5.97428286802657	2.32392269062855	-2.57077522075862	0.0101471163887332	0.0243848272302048	k__Bacteria	p__Firmicutes	c__Clostridia	o__Clostridiales	f__Lachnospiraceae	NA	NA
346570	21.0304550604394	-7.96396981926363	1.83192057930233	-4.34733356306125	1.3780256681027e-05	0.000120171059353759	k__Bacteria	p__Firmicutes	c__Clostridia	o__Clostridiales	f__Lachnospiraceae	NA	NA
339351	17.3628801320151	-6.62986443827075	1.60754628126117	-4.12421372594599	3.72003350246708e-05	0.000270876708761037	k__Bacteria	p__Firmicutes	c__Clostridia	o__Clostridiales	NA	NA	NA
343581	27.3571850977424	-7.73198066994562	1.73725762896428	-4.45068166116229	8.55981497547468e-06	8.21824543558795e-05	k__Bacteria	p__Firmicutes	c__Clostridia	o__Clostridiales	f__Lachnospiraceae	g__	s__
354800	10.9837949535558	-5.24106344492569	1.85947322013326	-2.81857430813125	0.00482374443095659	0.0136638547923692	k__Bacteria	p__Firmicutes	c__Clostridia	o__Clostridiales	f__Lachnospiraceae	g__	s__
277224	8.23853021998056	-6.59077517690286	2.10496477815217	-3.13106197562532	0.00174175399345609	0.00615625261049878	k__Bacteria	p__Firmicutes	c__Clostridia	o__Clostridiales	f__Lachnospiraceae	g__	s__
352049	66.0869186535092	-8.58923364376015	1.70464567817042	-5.03872080500557	4.68653538229584e-07	7.9991548362776e-06	k__Bacteria	p__Firmicutes	c__Clostridia	o__Clostridiales	NA	NA	NA
264239	9.36684249080992	-6.19799348635439	2.27693516755697	-2.72207727943546	0.00648729701185851	0.0173725549747739	k__Bacteria	p__Firmicutes	c__Clostridia	o__Clostridiales	f__Lachnospiraceae	NA	NA
468313	13.4558436182783	-7.31216440066449	2.26643286010629	-3.2262876740684	0.00125407240654202	0.00473418260087789	k__Bacteria	p__Firmicutes	c__Clostridia	o__Clostridiales	f__Lachnospiraceae	NA	NA
265018	6.70303300180028	-6.30624758477463	1.8729045630713	-3.36709499731972	0.000759645154840476	0.00308335645165941	k__Bacteria	p__Firmicutes	c__Clostridia	o__Clostridiales	f__Lachnospiraceae	NA	NA
273047	2.76264888046902	-4.98528218896726	2.00366830457839	-2.48807758129221	0.0128435712110943	0.0288510817869015	k__Bacteria	p__Firmicutes	c__Clostridia	o__Clostridiales	f__Lachnospiraceae	g__	s__
339229	7.62655915181695	-6.49057189691299	1.99681468750038	-3.25046281837896	0.00115217333520254	0.00438551587523887	k__Bacteria	p__Firmicutes	c__Clostridia	o__Clostridiales	f__Lachnospiraceae	g__	s__
349624	8.29316099553628	-6.62057001245096	2.3018346708407	-2.87621439381349	0.00402476240418493	0.0118371878073009	k__Bacteria	p__Firmicutes	c__Clostridia	o__Clostridiales	f__Lachnospiraceae	g__	s__
316946	12.8650217390233	-7.24238377154617	1.77211767101319	-4.08685263400451	4.37264664855054e-05	0.000311863405612694	k__Bacteria	p__Firmicutes	c__Clostridia	o__Clostridiales	f__Lachnospiraceae	NA	NA
332885	47.387802334329	-9.13903197956572	1.9010583665939	-4.80733897504683	1.5295252588178e-06	2.07759926178284e-05	k__Bacteria	p__Firmicutes	c__Clostridia	o__Clostridiales	f__Lachnospiraceae	g__	s__
355771	40.3866898275392	-8.90272261709528	1.86220252677327	-4.7807488654424	1.74643416540873e-06	2.26469417423457e-05	k__Bacteria	p__Firmicutes	c__Clostridia	o__Clostridiales	f__Lachnospiraceae	g__	s__
314323	5.45923548765158	-6.01813831813721	2.2331595834777	-2.69489845806951	0.00704100845925337	0.0185499919434419	k__Bacteria	p__Firmicutes	c__Clostridia	o__Clostridiales	NA	NA	NA
339329	5.81964169399625	-6.10910473841558	2.48380140974592	-2.45957857759672	0.0139100243735357	0.030559206461992	k__Bacteria	p__Firmicutes	c__Clostridia	o__Clostridiales	NA	NA	NA
349864	8.66141508176796	-6.66376628174592	2.54368240087233	-2.619732038662	0.00879988830477669	0.0219667211807988	k__Bacteria	p__Firmicutes	c__Clostridia	o__Clostridiales	f__Lachnospiraceae	NA	NA
270759	10.8981067085203	-6.41148267596257	2.0171191131262	-3.17853449220747	0.00148021605312508	0.00545385877876529	k__Bacteria	p__Firmicutes	c__Clostridia	o__Clostridiales	f__Lachnospiraceae	NA	NA
345709	7.80180267378804	-6.52854716022561	1.87291956653982	-3.48575949381904	0.000490741998692355	0.00218752627542106	k__Bacteria	p__Firmicutes	c__Clostridia	o__Clostridiales	f__Lachnospiraceae	g__	s__
1105981	3.94140240790167	-5.54660665914492	2.25053672738222	-2.46457060294085	0.0137177534867777	0.0302365935023125	k__Bacteria	p__Firmicutes	c__Clostridia	o__Clostridiales	f__Lachnospiraceae	g__	s__
267694	6.07873686176874	-6.15665394921274	2.50551398942769	-2.4572418973478	0.014000837682647	0.0307249152222485	k__Bacteria	p__Firmicutes	c__Clostridia	o__Clostridiales	f__Lachnospiraceae	g__	s__
271139	4.47925555964172	-5.69208447003259	2.06793762408499	-2.75254166457327	0.0059134621211882	0.0161769641863189	k__Bacteria	p__Firmicutes	c__Clostridia	o__Clostridiales	f__Lachnospiraceae	NA	NA
215317	6.60819440573831	-6.28913749166607	2.29073177548534	-2.74547092722525	0.00604241209703336	0.0163727231448787	k__Bacteria	p__Firmicutes	c__Clostridia	o__Clostridiales	f__Lachnospiraceae	NA	NA
272080	10.9542626125452	-6.41929052141811	1.88819215194118	-3.39970193966683	0.000674593454979456	0.00281244912232562	k__Bacteria	p__Firmicutes	c__Clostridia	o__Clostridiales	f__Lachnospiraceae	NA	NA
275580	33.3662896012814	-7.60937756463005	1.99468122761207	-3.81483389891807	0.000136274564101126	0.000782138886043328	k__Bacteria	p__Firmicutes	c__Clostridia	o__Clostridiales	f__Lachnospiraceae	NA	NA
344726	6.89077694528318	-6.33652170697873	2.50921896671806	-2.52529643328282	0.0115600733042133	0.0265961594337718	k__Bacteria	p__Firmicutes	c__Clostridia	o__Clostridiales	f__Lachnospiraceae	NA	NA
1108453	5.24370618795994	-5.36457780762648	2.06207338657757	-2.60154553302784	0.00928047445377164	0.022824023995298	k__Bacteria	p__Firmicutes	c__Clostridia	o__Clostridiales	NA	NA	NA
196893	11.5242261341021	-7.08190107467527	2.85694569390996	-2.47883643352812	0.013181173672919	0.0293659221614683	k__Bacteria	p__Firmicutes	c__Clostridia	o__Clostridiales	f__Lachnospiraceae	NA	NA
344256	7.88089499268442	-6.528697330925	2.52639703405789	-2.5841929209514	0.00976071799826469	0.0237130825334971	k__Bacteria	p__Firmicutes	c__Clostridia	o__Clostridiales	f__Lachnospiraceae	NA	NA
227000	68.4415814288271	-9.6688047634198	2.05063208694976	-4.71503631731511	2.41667640350327e-06	2.90729082999761e-05	k__Bacteria	p__Firmicutes	c__Clostridia	o__Clostridiales	f__Lachnospiraceae	g__Shuttleworthia	s__
508968	3.30561131196855	-5.26446812893903	2.29590380734105	-2.2929828819945	0.0218489904930597	0.0429453090695278	k__Bacteria	p__Firmicutes	c__Clostridia	o__Clostridiales	f__Lachnospiraceae	g__Roseburia	s__
365634	6.43092175044731	-6.2375773238303	2.55764718636665	-2.43879506019409	0.0147363228744491	0.0318734589042886	k__Bacteria	p__Firmicutes	c__Clostridia	o__Clostridiales	f__Lachnospiraceae	g__Roseburia	s__
529873	11.4882365087764	-6.50937036688761	1.73088753409301	-3.76071248921355	0.000169430080263724	0.000916942737904216	k__Bacteria	p__Firmicutes	c__Clostridia	o__Clostridiales	f__Lachnospiraceae	g__Roseburia	NA
195115	6.81088209060051	-6.33401837322089	2.071363300162	-3.05789832847068	0.00222895186904294	0.00750626792998103	k__Bacteria	p__Firmicutes	c__Clostridia	o__Clostridiales	f__Lachnospiraceae	g__Roseburia	NA
367909	4.56496871738115	-5.72593945374644	2.54839714664764	-2.24687877290978	0.024647775661945	0.0471020172219179	k__Bacteria	p__Firmicutes	c__Clostridia	o__Clostridiales	f__Lachnospiraceae	g__Roseburia	NA
302746	2.42295053798675	-4.77765317197029	2.06633269434155	-2.31214130476347	0.0207698975852101	0.0412187232689343	k__Bacteria	p__Firmicutes	c__Clostridia	o__Clostridiales	f__Lachnospiraceae	g__Roseburia	NA
708680	67.0327502457643	-6.35478559511509	1.52651802691444	-4.16292862781324	3.1419159861305e-05	0.000235879933244459	k__Bacteria	p__Firmicutes	c__Clostridia	o__Clostridiales	f__Lachnospiraceae	g__Roseburia	NA
370357	27.5411699258717	-6.69522317754765	1.76329273200512	-3.79700038230986	0.000146457563603009	0.00081925981656921	k__Bacteria	p__Firmicutes	c__Clostridia	o__Clostridiales	f__Lachnospiraceae	g__Roseburia	NA
348748	7.14144934366358	-6.37838005914362	1.85419497592315	-3.43997267923132	0.000581772911144465	0.00248247970845192	k__Bacteria	p__Firmicutes	c__Clostridia	o__Clostridiales	f__Lachnospiraceae	g__Roseburia	NA
701221	13.2325519560945	-6.70628743073915	2.03993087749849	-3.28750719189215	0.00101078607271239	0.00390433227699544	k__Bacteria	p__Firmicutes	c__Clostridia	o__Clostridiales	f__Lachnospiraceae	g__Roseburia	NA
1111191	39.6579108745631	-6.39709599664463	1.48260224345619	-4.31477560814418	1.59765100767201e-05	0.000135810618852091	k__Bacteria	p__Firmicutes	c__Clostridia	o__Clostridiales	f__Lachnospiraceae	g__[Ruminococcus]	s__gnavus
369227	21.4946899304935	-6.53801461185806	2.08553302962381	-3.13493697725679	0.00171891035518313	0.00610794302366674	k__Bacteria	p__Firmicutes	c__Clostridia	o__Clostridiales	f__Lachnospiraceae	NA	NA
826624	6.79660125935715	-5.66727917484748	2.21013459640825	-2.56422354731587	0.0103406919412843	0.0246338094851545	k__Bacteria	p__Firmicutes	c__Clostridia	o__Clostridiales	f__Lachnospiraceae	g__Coprococcus	s__
259772	7.37817007921291	-6.42609182789889	2.56160291231956	-2.50862137804176	0.0121203319662882	0.0276304828044265	k__Bacteria	p__Firmicutes	c__Clostridia	o__Clostridiales	f__Lachnospiraceae	g__Coprococcus	s__
197022	6.21920592623305	-6.17310053016449	2.51595950890702	-2.45357705810067	0.0141443230932581	0.0309717250188995	k__Bacteria	p__Firmicutes	c__Clostridia	o__Clostridiales	f__Lachnospiraceae	g__Coprococcus	s__
194758	6.61634997975766	-6.26095056125158	2.57748071927027	-2.42909695286651	0.0151364840430174	0.0324330028260792	k__Bacteria	p__Firmicutes	c__Clostridia	o__Clostridiales	f__Lachnospiraceae	g__Coprococcus	s__
353149	5.5779003071563	-6.00641401805974	2.58056181763564	-2.3275606021184	0.0199354475149155	0.0400917308029065	k__Bacteria	p__Firmicutes	c__Clostridia	o__Clostridiales	f__Lachnospiraceae	g__Coprococcus	s__
514272	53.7666970488486	-8.70403028670291	2.14417169366272	-4.05939053874669	4.92009653194567e-05	0.000343546600499843	k__Bacteria	p__Firmicutes	c__Clostridia	o__Clostridiales	f__Lachnospiraceae	g__Coprococcus	s__
509416	11.8557253132538	-7.11961554850285	2.65892406845288	-2.67763026141828	0.00741450155386229	0.019269144977658	k__Bacteria	p__Firmicutes	c__Clostridia	o__Clostridiales	f__Lachnospiraceae	g__Coprococcus	s__
323829	13.3609536750464	-6.68642841217207	1.80818667778598	-3.69786399508219	0.000217421320837418	0.0011426062571377	k__Bacteria	p__Firmicutes	c__Clostridia	o__Clostridiales	NA	NA	NA
382721	5.94680740395177	-6.15013803856035	2.51129465367016	-2.44899101328956	0.0143257022374161	0.0312374779665466	k__Bacteria	p__Firmicutes	c__Clostridia	o__Clostridiales	f__Lachnospiraceae	g__Coprococcus	s__
369486	4.49639009072039	-5.69845702873395	2.07611419702705	-2.74477051257297	0.00605532255163791	0.0163854730834972	k__Bacteria	p__Firmicutes	c__Clostridia	o__Clostridiales	f__Lachnospiraceae	g__Lachnospira	s__
843553	3.82588822840677	-5.48510214630319	2.20960425682328	-2.48239119261522	0.0130503917156022	0.0291517139329502	k__Bacteria	p__Firmicutes	c__Clostridia	o__Clostridiales	f__Lachnospiraceae	g__Lachnospira	s__
362501	5.21418592568242	-5.93507400317213	2.24832592616403	-2.63977474711517	0.0082961147339635	0.0211048931512422	k__Bacteria	p__Firmicutes	c__Clostridia	o__Clostridiales	f__Lachnospiraceae	g__Coprococcus	s__eutactus
581003	7.29056233252841	-6.40490724971951	2.55716142720417	-2.50469414311564	0.0122557323716589	0.027907294807529	k__Bacteria	p__Firmicutes	c__Clostridia	o__Clostridiales	NA	NA	NA
339886	9.04681988968112	-6.730414372567	1.79807579148813	-3.74312050939562	0.000181749008249735	0.000980953431012759	k__Bacteria	p__Firmicutes	c__Clostridia	o__Clostridiales	NA	NA	NA
277293	4.45651104625501	-5.70269819556118	2.2825909303727	-2.49834436809492	0.0124774917357353	0.0282511916057407	k__Bacteria	p__Firmicutes	c__Clostridia	o__Clostridiales	NA	NA	NA
352222	16.4602707449588	-7.60283689244161	2.08798846726727	-3.64122551998196	0.000271343314634821	0.00136491838621093	k__Bacteria	p__Firmicutes	c__Clostridia	o__Clostridiales	f__Lachnospiraceae	g__Coprococcus	s__
265522	20.172397850313	-7.90219150856439	2.07145958948743	-3.81479394947779	0.000136296611088171	0.000782138886043328	k__Bacteria	p__Firmicutes	c__Clostridia	o__Clostridiales	f__Lachnospiraceae	g__Coprococcus	s__
269176	23.1733479857744	-8.10193407614695	1.84563509453558	-4.38978111119287	1.13464814262074e-05	0.000103940015633652	k__Bacteria	p__Firmicutes	c__Clostridia	o__Clostridiales	f__Lachnospiraceae	g__Coprococcus	s__
265570	7.06754750557431	-6.38496805507165	1.97043188669151	-3.24039013893164	0.00119366258964233	0.00453183306371811	k__Bacteria	p__Firmicutes	c__Clostridia	o__Clostridiales	f__Lachnospiraceae	g__Coprococcus	s__
New.ReferenceOTU21	6.34781341567562	-5.63336707452974	2.11797000383914	-2.65979549489295	0.00781881101413813	0.020147310445463	k__Bacteria	p__Firmicutes	c__Clostridia	o__Clostridiales	NA	NA	NA
269413	7.79108443811698	-6.50436716575674	1.93057149677265	-3.36914078376798	0.000754029046517835	0.00307305307325738	k__Bacteria	p__Firmicutes	c__Clostridia	o__Clostridiales	NA	NA	NA
470382	43.4710156595462	-6.88643717536694	1.63089360219837	-4.22249321849343	2.41614670802709e-05	0.000190241996586403	k__Bacteria	p__Firmicutes	c__Clostridia	o__Clostridiales	f__Lachnospiraceae	g__Coprococcus	s__
365118	5.53748387978153	-5.39024549834531	2.18944451997373	-2.46192376612949	0.0138194036687712	0.0304270662916606	k__Bacteria	p__Firmicutes	c__Clostridia	o__Clostridiales	f__Lachnospiraceae	g__Coprococcus	s__
365484	6.10205894301945	-5.53128276697111	1.94237995522367	-2.84768320023884	0.00440387389792128	0.0127088673036832	k__Bacteria	p__Firmicutes	c__Clostridia	o__Clostridiales	f__Lachnospiraceae	g__Coprococcus	s__
259846	12.9251406099395	-7.26090000585832	2.0708981026506	-3.50615995860197	0.000454621917055554	0.00204477470351338	k__Bacteria	p__Firmicutes	c__Clostridia	o__Clostridiales	NA	NA	NA
558444	14.1054382908504	-6.02900388884697	1.94210906212025	-3.10435907356559	0.00190691747373813	0.00662280729574789	k__Bacteria	p__Firmicutes	c__Clostridia	o__Clostridiales	f__Lachnospiraceae	NA	NA
537548	3.55386830826968	-5.36961960824288	2.34291222345868	-2.29185692681055	0.0219139004719531	0.0429882703757273	k__Bacteria	p__Firmicutes	c__Clostridia	o__Clostridiales	f__Lachnospiraceae	NA	NA
195946	3.73765192514161	-5.44847274513732	2.25318498317632	-2.41812047648951	0.015600910521318	0.0330732678461486	k__Bacteria	p__Firmicutes	c__Clostridia	o__Clostridiales	f__Lachnospiraceae	NA	NA
351881	3.10510268962032	-5.20131529397399	2.28165187260289	-2.27962703531997	0.0226298181098283	0.0441325652005147	k__Bacteria	p__Firmicutes	c__Clostridia	o__Clostridiales	f__Lachnospiraceae	NA	NA
264225	6.46936911191735	-5.65056935166285	2.2431265680639	-2.51905952705112	0.0117668761693985	0.0269821703624649	k__Bacteria	p__Firmicutes	c__Clostridia	o__Clostridiales	f__Lachnospiraceae	NA	NA
1110135	7.82633614124444	-6.51648009781525	2.27497389837092	-2.86441972036762	0.00417774037156353	0.0121972916988485	k__Bacteria	p__Firmicutes	c__Clostridia	o__Clostridiales	f__Lachnospiraceae	NA	NA
352612	15.1675504412202	-7.48727433900123	2.53526383179426	-2.95325253533961	0.00314444609011723	0.00993585259804446	k__Bacteria	p__Firmicutes	c__Clostridia	o__Clostridiales	NA	NA	NA
331747	29.9431261701838	-7.42276343615452	1.61618938613959	-4.59275596029278	4.37430487712346e-06	4.68247464459814e-05	k__Bacteria	p__Firmicutes	c__Clostridia	o__Clostridiales	NA	NA	NA
584137	6.75665426780674	-6.30662064381057	1.86024556271721	-3.3902086747078	0.000698394399781065	0.0028756569409542	k__Bacteria	p__Firmicutes	c__Clostridia	o__Clostridiales	f__Lachnospiraceae	NA	NA
334619	24.8739001988501	-8.19886767348921	1.9290045635389	-4.25031014879912	2.13474712943352e-05	0.000171898791027368	k__Bacteria	p__Firmicutes	c__Clostridia	o__Clostridiales	f__Lachnospiraceae	NA	NA
351062	71.124137009949	-9.72054488944099	1.82948260184023	-5.31327539254178	1.07672127677141e-07	2.50024696478198e-06	k__Bacteria	p__Firmicutes	c__Clostridia	o__Clostridiales	f__Lachnospiraceae	NA	NA
322062	5.57943216730236	-6.02380136278433	2.31117784094481	-2.60637725754665	0.00915056138533884	0.0226108331191634	k__Bacteria	p__Firmicutes	c__Clostridia	o__Clostridiales	f__Lachnospiraceae	g__	s__
457614	10.3627105159574	-6.35542765389042	1.97103089916295	-3.22441807309536	0.00126228969054269	0.00475621228681839	k__Bacteria	p__Firmicutes	c__Clostridia	o__Clostridiales	f__Lachnospiraceae	g__	s__
259912	6.86900889222012	-6.32709234903739	2.27012696050064	-2.78710946970211	0.00531805107786047	0.0148533538496327	k__Bacteria	p__Firmicutes	c__Clostridia	o__Clostridiales	f__Lachnospiraceae	NA	NA
273741	8.02319826510259	-6.54941023340183	2.29913462284253	-2.84864147072192	0.00439063281082124	0.0127088673036832	k__Bacteria	p__Firmicutes	c__Clostridia	o__Clostridiales	f__Lachnospiraceae	NA	NA
258169	3.88591575832161	-5.45818864274375	2.10589066801629	-2.59186705446834	0.00954566517454559	0.0233040261046058	k__Bacteria	p__Firmicutes	c__Clostridia	o__Clostridiales	f__Lachnospiraceae	g__	s__
658370	4.88006161352801	-5.82683224575103	2.24042867132008	-2.60076668377834	0.00930156911006409	0.0228477656983985	k__Bacteria	p__Firmicutes	c__Clostridia	o__Clostridiales	f__Lachnospiraceae	NA	NA
406247	71.7720777117941	-7.30663764182614	1.52373614920105	-4.79521185190577	1.62503001605143e-06	2.14912910069848e-05	k__Bacteria	p__Firmicutes	c__Clostridia	o__Clostridiales	NA	NA	NA
434339	54.4736422326451	-7.78265393288231	1.54216504084443	-5.04657655099016	4.49796722793478e-07	7.74348323636702e-06	k__Bacteria	p__Firmicutes	c__Clostridia	o__Clostridiales	f__	g__	s__
334575	33.1136864959197	-7.5698697714766	1.719314209567	-4.40284255743052	1.06841702742071e-05	9.97022805494937e-05	k__Bacteria	p__Firmicutes	c__Clostridia	o__Clostridiales	f__	g__	s__
341252	9.29470558658561	-6.77426944554529	1.7942708079096	-3.7755000057308	0.000159687020830077	0.000878498569139571	k__Bacteria	p__Firmicutes	c__Clostridia	o__Clostridiales	f__	g__	s__
327284	32.2750256740477	-8.58071910767345	2.01673672675901	-4.2547542243965	2.09278762157696e-05	0.000169316563076293	k__Bacteria	p__Firmicutes	c__Clostridia	o__Clostridiales	NA	NA	NA
273078	20.2952305483041	-7.90450930136183	2.18847511805237	-3.61187990494332	0.000303985345418189	0.00148788905588265	k__Bacteria	p__Firmicutes	c__Clostridia	o__Clostridiales	f__	g__	s__
697874	7.71631131974142	-6.51020038589232	1.84708689308188	-3.52457721955354	0.000424159167792044	0.00193832004137463	k__Bacteria	p__Firmicutes	c__Clostridia	o__Clostridiales	f__	g__	s__
827689	5.58131716931131	-6.03943337208032	2.27752680480527	-2.65175073212659	0.00800756341833339	0.0205443701570151	k__Bacteria	p__Firmicutes	c__Clostridia	o__Clostridiales	NA	NA	NA
350314	6.76108983307409	-5.75164784794692	2.12097052376579	-2.71179999132419	0.0066918957447458	0.0177708986732146	k__Bacteria	p__Firmicutes	c__Clostridia	o__Clostridiales	f__	g__	s__
356455	13.848821409698	-7.36138932044088	2.32121537180145	-3.17135127135052	0.00151731542974524	0.00556999800220816	k__Bacteria	p__Firmicutes	c__Clostridia	o__Clostridiales	f__	g__	s__
275069	4.70504435611008	-5.80154488893075	2.49619580428211	-2.32415457111917	0.0201172111227509	0.0404165700323275	k__Bacteria	p__Firmicutes	c__Clostridia	o__Clostridiales	NA	NA	NA
382220	26.5815216264011	-8.29543904369295	2.10519496123868	-3.94046119073551	8.1325107368495e-05	0.000515575363221855	k__Bacteria	p__Firmicutes	c__Clostridia	o__Clostridiales	NA	NA	NA
272175	8.59076426391292	-6.67455113936603	2.26260242876156	-2.94994430065177	0.0031783122252933	0.00997970049357032	k__Bacteria	p__Firmicutes	c__Clostridia	o__Clostridiales	NA	NA	NA
356148	5.2428723028669	-5.95973888513522	2.24928842808687	-2.64961078833463	0.00805845463728969	0.0206052930994462	k__Bacteria	p__Firmicutes	c__Clostridia	o__Clostridiales	NA	NA	NA
263933	27.1241208349795	-7.72279978040473	1.75986004798426	-4.38830337062904	1.14238351908489e-05	0.000104170771123859	k__Bacteria	p__Firmicutes	c__Clostridia	o__Clostridiales	NA	NA	NA
354163	40.8787270483336	-8.92451522286519	2.07036531896934	-4.31059926530645	1.62812721779704e-05	0.000137188609870915	k__Bacteria	p__Firmicutes	c__Clostridia	o__Clostridiales	f__Lachnospiraceae	NA	NA
305152	4.01964339103245	-5.57499990173043	2.48018800342051	-2.24781342948267	0.0245880891714092	0.0470329636736629	k__Bacteria	p__Firmicutes	c__Clostridia	o__Clostridiales	NA	NA	NA
368698	4.0702752837215	-4.49329593608861	1.97745562350953	-2.27226132544711	0.0230707312297662	0.0447738097821604	k__Bacteria	p__Firmicutes	c__Clostridia	o__Clostridiales	f__Lachnospiraceae	NA	NA
355175	4.12015854405715	-5.59469717227661	2.01611646517641	-2.77498709469995	0.00552038983414638	0.0152690006908453	k__Bacteria	p__Firmicutes	c__Clostridia	o__Clostridiales	f__Lachnospiraceae	g__	s__
453405	48.3357138023416	-9.16568787277936	1.84774647038891	-4.96046834328423	7.03234215578452e-07	1.11295131509756e-05	k__Bacteria	p__Firmicutes	c__Clostridia	o__Clostridiales	NA	NA	NA
266816	30.2262456603169	-8.49016938606011	1.95126829449485	-4.35110302873961	1.35454381092747e-05	0.000119164052441505	k__Bacteria	p__Firmicutes	c__Clostridia	o__Clostridiales	NA	NA	NA
210554	3.8946409070702	-5.51113630821732	2.27685889525267	-2.4204997155108	0.0154991914207475	0.0329275375183327	k__Bacteria	p__Firmicutes	c__Clostridia	o__Clostridiales	NA	NA	NA
New.ReferenceOTU38	4.85564492573407	-5.84253669779888	2.29656559974814	-2.54403214018341	0.0109581001180205	0.0257754133518104	k__Bacteria	p__Firmicutes	c__Clostridia	o__Clostridiales	NA	NA	NA
350337	14.0556175663373	-7.37107072584301	1.89545111625848	-3.8888213273435	0.000100732239511834	0.000614092905614688	k__Bacteria	p__Firmicutes	c__Clostridia	o__Clostridiales	NA	NA	NA
356353	70.0203940715681	-8.32568089950579	1.68997802416097	-4.92650246362776	8.3714557273127e-07	1.26649977935178e-05	k__Bacteria	p__Firmicutes	c__Clostridia	o__Clostridiales	NA	NA	NA
348850	23.9510471708588	-7.53936880960258	1.66771193295008	-4.52078603063415	6.16104373852909e-06	6.1827157516797e-05	k__Bacteria	p__Firmicutes	c__Clostridia	o__Clostridiales	NA	NA	NA
347933	22.9864962130601	-8.07809997348694	1.86804371012971	-4.32436346627352	1.52972909003341e-05	0.000131110257201576	k__Bacteria	p__Firmicutes	c__Clostridia	o__Clostridiales	NA	NA	NA
New.ReferenceOTU4	50.6739067636833	-9.22931299587879	1.86399253075935	-4.95136801439809	7.36935925033762e-07	1.14082251340498e-05	k__Bacteria	p__Firmicutes	c__Clostridia	o__Clostridiales	NA	NA	NA
227886	9.65296335455566	-6.81592360002066	2.1189572959866	-3.21664037917626	0.00129701063816279	0.00486866587295317	k__Bacteria	p__Firmicutes	c__Clostridia	o__Clostridiales	NA	NA	NA
460611	68.3712063785619	-7.25301356040531	1.5472364627779	-4.68772145363177	2.76263684343522e-06	3.18900911927176e-05	k__Bacteria	p__Firmicutes	c__Clostridia	o__Clostridiales	f__	g__	s__
274697	3.69908817893083	-5.41766238559061	2.07564248658317	-2.61011345672969	0.00905121980544469	0.0224138915816448	k__Bacteria	p__Firmicutes	c__Clostridia	o__Clostridiales	NA	NA	NA
New.ReferenceOTU2	21.0721487797864	-6.93588480392168	1.68217488549925	-4.12316511422842	3.73701619509106e-05	0.000270876708761037	k__Bacteria	p__Firmicutes	c__Clostridia	o__Clostridiales	NA	NA	NA
351593	14.3749605378632	-7.41754224383572	2.0073756231993	-3.6951441265456	0.000219762091553735	0.00114586134943292	k__Bacteria	p__Firmicutes	c__Clostridia	o__Clostridiales	NA	NA	NA
344158	7.0882392135191	-6.38376608718177	2.48696025846211	-2.56689509430656	0.010261365145626	0.0245706788918647	k__Bacteria	p__Firmicutes	c__Clostridia	o__Clostridiales	NA	NA	NA
863682	27.2190217869394	-8.3303575572216	1.8279475780875	-4.55721906748403	5.18353527358017e-06	5.36348183489098e-05	k__Bacteria	p__Firmicutes	c__Clostridia	o__Clostridiales	NA	NA	NA
277512	58.3985557178103	-7.61533752514834	1.63728469674784	-4.65119935480663	3.30010116551685e-06	3.6612789041873e-05	k__Bacteria	p__Firmicutes	c__Clostridia	o__Clostridiales	f__	g__	s__
376516	95.0763094341423	-8.58689712622767	1.61713342215201	-5.30994969778101	1.09655495725778e-07	2.51703476970551e-06	k__Bacteria	p__Firmicutes	c__Clostridia	o__Clostridiales	f__	g__	s__
274018	70.7239253005408	-9.14526596067413	1.82501266780023	-5.01106985284509	5.41282605111513e-07	8.90845490157189e-06	k__Bacteria	p__Firmicutes	c__Clostridia	o__Clostridiales	f__	g__	s__
659831	6.77870978572181	-6.29316040798991	1.89041760998571	-3.32897893817096	0.000871649957136535	0.00344008886245388	k__Bacteria	p__Firmicutes	c__Clostridia	o__Clostridiales	f__	g__	s__
311564	12.6445801004278	-6.64658412593732	2.17300610063395	-3.05870477031714	0.00222296100002873	0.00750626792998103	k__Bacteria	p__Firmicutes	c__Clostridia	o__Clostridiales	f__Lachnospiraceae	NA	NA
338926	5.34671778535632	-5.94462597356526	2.55117735947268	-2.33015001935969	0.0197982235350968	0.0399298718806344	k__Bacteria	p__Firmicutes	c__Clostridia	o__Clostridiales	f__Lachnospiraceae	g__Dorea	s__
1076587	20.9362721242237	-6.38075300203021	1.82819320143328	-3.49019622052406	0.000482666010854937	0.00216117494098051	k__Bacteria	p__Firmicutes	c__Clostridia	o__Clostridiales	f__Lachnospiraceae	g__Dorea	s__formicigenerans
340650	12.5284664301379	-7.21846123052702	2.80347503726112	-2.57482629043816	0.0100290441217049	0.0242469747107078	k__Bacteria	p__Firmicutes	c__Clostridia	o__Clostridiales	f__Lachnospiraceae	g__Dorea	s__
591671	11.688676150686	-6.47426147990315	2.46059139257069	-2.63118106462171	0.00850886896730593	0.0214559924517206	k__Bacteria	p__Firmicutes	c__Clostridia	o__Clostridiales	f__Lachnospiraceae	g__Dorea	s__
356657	9.65332502381517	-6.82514087104317	1.99330404177546	-3.4240340299335	0.000616988943185633	0.00260491949163152	k__Bacteria	p__Firmicutes	c__Clostridia	o__Clostridiales	f__Lachnospiraceae	g__	s__
351859	19.8305153628919	-7.87034884745818	1.81353247317147	-4.33978931388785	1.42619386901915e-05	0.000123830832888314	k__Bacteria	p__Firmicutes	c__Clostridia	o__Clostridiales	NA	NA	NA
524676	8.71045309555139	4.66784121458962	2.01212415368929	2.31985745314522	0.0203485898556778	0.0407192229095295	k__Bacteria	p__Firmicutes	c__Clostridia	o__Clostridiales	f__Lachnospiraceae	g__Oribacterium	s__
799034	12.1401810484865	-7.16421459640569	1.85050291597814	-3.87149597795626	0.000108169442514832	0.000649057503524799	k__Bacteria	p__Firmicutes	c__Clostridia	o__Clostridiales	f__	g__	s__
1110312	6.4852906451337	-6.23401658515257	2.05052228040625	-3.040209143164	0.00236413916638019	0.0078555506077558	k__Bacteria	p__Firmicutes	c__Clostridia	o__Clostridiales	f__	g__	s__
826541	7.99455147343214	-6.5683054704268	2.24397238632003	-2.92708836814093	0.00342151649064448	0.0104636576291225	k__Bacteria	p__Firmicutes	c__Clostridia	o__Clostridiales	f__	g__	s__
823986	8.23860875805555	-6.59829713079356	1.90868171035483	-3.45699185725781	0.00054624135435071	0.00236113416588391	k__Bacteria	p__Firmicutes	c__Clostridia	o__Clostridiales	f__	g__	s__
827522	21.9081668701595	-8.02298424849277	1.88480328268886	-4.25666928860989	2.07494934347155e-05	0.000169129544445416	k__Bacteria	p__Firmicutes	c__Clostridia	o__Clostridiales	f__	g__	s__
458550	2.9718487304859	-5.09437614537637	2.25754878903489	-2.25659625613417	0.0240333145263738	0.0461930020299985	k__Bacteria	p__Firmicutes	c__Clostridia	o__Clostridiales	f__	g__	s__
307462	3.35153281184842	-5.28448819784464	2.29769800156923	-2.29990546809701	0.0214535762431719	0.0423766486227639	k__Bacteria	p__Firmicutes	c__Clostridia	o__Clostridiales	f__	g__	s__
268220	49.9261089070911	-9.21264954261835	1.80467096660141	-5.10489153597223	3.3098430222636e-07	6.2120430408908e-06	k__Bacteria	p__Firmicutes	c__Clostridia	o__Clostridiales	f__	g__	s__
4432435	19.5638997976897	7.16065388603752	2.33424265166935	3.06765617572643	0.00215744691500765	0.00731480728229248	k__Bacteria	p__Firmicutes	c__Clostridia	o__Clostridiales	NA	NA	NA
355097	13.6834088518713	-7.3360185439147	1.74370522694049	-4.20714374802128	2.58618645846128e-05	0.000198639013751815	k__Bacteria	p__Firmicutes	c__Clostridia	o__Clostridiales	NA	NA	NA
1107461	5.49282991276003	-6.03194981855216	2.06181320964871	-2.9255559089079	0.00343841385786584	0.0104832251513864	k__Bacteria	p__Firmicutes	c__Clostridia	o__Clostridiales	NA	NA	NA
276052	16.387978524723	-6.98317606925082	1.85009518011193	-3.7744955742376	0.000160331754494523	0.00087962229045484	k__Bacteria	p__Firmicutes	c__Clostridia	o__Clostridiales	NA	NA	NA
444987	21.4087148238251	-7.98552971013778	1.89270642736862	-4.21910635197655	2.45272561998221e-05	0.000192082080906058	k__Bacteria	p__Firmicutes	c__Clostridia	o__Clostridiales	NA	NA	NA
71649	222.619769670383	4.79359487451807	1.41794266109364	3.38066905386769	0.000723095781488403	0.00295906204023021	k__Bacteria	p__Firmicutes	c__Clostridia	o__Clostridiales	f__Lachnospiraceae	NA	NA
352533	6.80209634740389	-6.29886480568822	2.29048441016568	-2.75001426673435	0.00595926700431802	0.0162575931098123	k__Bacteria	p__Firmicutes	c__Clostridia	o__Clostridiales	f__Lachnospiraceae	g__	s__
New.ReferenceOTU69	14.9756722530226	-7.4587676662716	2.05816388710693	-3.62399112772116	0.000290091560149977	0.00143394268717699	k__Bacteria	p__Firmicutes	c__Clostridia	o__Clostridiales	f__Lachnospiraceae	g__	s__
786449	37.7629564977214	-8.81076163955705	1.79023948758517	-4.92155474206512	8.58593784093485e-07	1.27956103495126e-05	k__Bacteria	p__Firmicutes	c__Clostridia	o__Clostridiales	f__Lachnospiraceae	g__	s__
535601	10.695877230786	-6.99081987181783	2.82505480232106	-2.4745784988221	0.0133393502681366	0.0296314599393423	k__Bacteria	p__Firmicutes	c__Clostridia	o__Clostridiales	f__Lachnospiraceae	NA	NA
351659	29.953662222926	-8.47327770612964	1.83194682836557	-4.62528582976907	3.74082168680848e-06	4.08219721779046e-05	k__Bacteria	p__Firmicutes	c__Clostridia	o__Clostridiales	f__Lachnospiraceae	NA	NA
514996	3.61710584926303	-5.39476781738849	2.12641621273405	-2.53702345998018	0.0111799461847239	0.0261432699424984	k__Bacteria	p__Firmicutes	c__Clostridia	o__Clostridiales	f__Lachnospiraceae	NA	NA
583974	10.5041058457005	-6.38617569438341	1.91288240179963	-3.33850930322498	0.000842292097711277	0.00335419557416186	k__Bacteria	p__Firmicutes	c__Clostridia	o__Clostridiales	f__Lachnospiraceae	NA	NA
586290	4.80773473250439	-5.26568295799275	2.08226048950171	-2.52883007891719	0.0114443418480691	0.0263907051623486	k__Bacteria	p__Firmicutes	c__Clostridia	o__Clostridiales	f__Lachnospiraceae	NA	NA
274106	6.8871136303564	-6.34379061086928	2.00474904053635	-3.16438141762227	0.00155412978528468	0.00567385225084736	k__Bacteria	p__Firmicutes	c__Clostridia	o__Clostridiales	f__Lachnospiraceae	g__	s__
274455	2.52925562785795	-4.85623017945537	2.10342508607084	-2.30872504640834	0.0209588435758515	0.04148147732505	k__Bacteria	p__Firmicutes	c__Clostridia	o__Clostridiales	f__Lachnospiraceae	g__Coprococcus	s__
578857	25.8773236792676	-8.26232988275195	1.810356394804	-4.5639244882754	5.02061432600597e-06	5.2493019942586e-05	k__Bacteria	p__Firmicutes	c__Clostridia	o__Clostridiales	f__Lachnospiraceae	g__Coprococcus	s__
330921	25.7007546877548	-8.24746791307511	1.77201876444311	-4.65427797863474	3.25117944417116e-06	3.62715382682112e-05	k__Bacteria	p__Firmicutes	c__Clostridia	o__Clostridiales	f__	g__	s__
342075	8.08120360470967	-6.56324758198536	1.85123565264403	-3.54533339535211	0.000392116781685427	0.00181481795328664	k__Bacteria	p__Firmicutes	c__Clostridia	o__Clostridiales	NA	NA	NA
450755	3.4524247412911	-5.34446079912594	2.10893160659215	-2.53420299758423	0.0112703421237987	0.0262012493844308	k__Bacteria	p__Firmicutes	c__Clostridia	o__Clostridiales	f__	g__	s__
336276	51.0230954248641	-9.24072752060693	1.79332281134336	-5.15285227074359	2.56554067912738e-07	5.17513609718928e-06	k__Bacteria	p__Firmicutes	c__Clostridia	o__Clostridiales	NA	NA	NA
345862	6.79542553181217	-6.3126210985644	1.7572636409299	-3.59230166238682	0.000327770105425811	0.00157724554345866	k__Bacteria	p__Firmicutes	c__Clostridia	o__Clostridiales	NA	NA	NA
329712	13.9460796356012	-7.37483380829543	2.52348790792884	-2.92247638085508	0.003472599579387	0.0105465922974463	k__Bacteria	p__Firmicutes	c__Clostridia	o__Clostridiales	NA	NA	NA
197290	5.14276462807038	-5.87829444423732	2.37694061840563	-2.47305060913986	0.013396517032747	0.0296685421579974	k__Bacteria	p__Firmicutes	c__Clostridia	o__Clostridiales	NA	NA	NA
273705	15.5686616864817	-7.51486397295372	2.11268419228335	-3.55702191572315	0.000375082875397343	0.00176244824039646	k__Bacteria	p__Firmicutes	c__Clostridia	o__Clostridiales	f__	g__	s__
199532	18.5482643626529	-7.77636105563677	2.01090786839019	-3.8670896752033	0.000110141934478993	0.000658543242977691	k__Bacteria	p__Firmicutes	c__Clostridia	o__Clostridiales	f__	g__	s__
353820	20.0780938864812	-7.89384451999228	1.81021881846072	-4.36071288149829	1.29639385522713e-05	0.000115062156839492	k__Bacteria	p__Firmicutes	c__Clostridia	o__Clostridiales	f__	g__	s__
263380	8.25212708226451	-6.61445310475022	2.14249216235867	-3.08727061921588	0.00202003605239927	0.00695776910679369	k__Bacteria	p__Firmicutes	c__Clostridia	o__Clostridiales	NA	NA	NA
1106614	27.0033719890489	-6.46453700871209	1.56543167766286	-4.12955550916374	3.63465243513421e-05	0.000267837672065056	k__Bacteria	p__Firmicutes	c__Clostridia	o__Clostridiales	NA	NA	NA
New.ReferenceOTU58	30.6969951662129	-7.34252360762851	1.63470579664202	-4.49164835820082	7.06740435262792e-06	6.95251551339801e-05	k__Bacteria	p__Firmicutes	c__Clostridia	o__Clostridiales	NA	NA	NA
346764	24.4367596915319	-7.00569288809225	1.83998930978139	-3.80746390799661	0.000140399221773032	0.000792026118307189	k__Bacteria	p__Firmicutes	c__Clostridia	o__Clostridiales	NA	NA	NA
262541	11.4053649210618	-7.08298476362054	2.24635877933489	-3.15309594744154	0.00161548699051336	0.00583386531655549	k__Bacteria	p__Firmicutes	c__Clostridia	o__Clostridiales	NA	NA	NA
346719	31.1249337391121	-8.52803507085095	2.02550777732882	-4.21031958815655	2.55009694937818e-05	0.000197385411159234	k__Bacteria	p__Firmicutes	c__Clostridia	o__Clostridiales	NA	NA	NA
352165	4.51135393777365	-5.70362958623716	2.07678756819841	-2.74637120983202	0.0060258539817269	0.0163500413063976	k__Bacteria	p__Firmicutes	c__Clostridia	o__Clostridiales	NA	NA	NA
349372	10.3901989888281	-6.93136975765252	1.82382278574123	-3.80046231017753	0.000144426384763346	0.000812449268654651	k__Bacteria	p__Firmicutes	c__Clostridia	o__Clostridiales	f__	g__	s__
356404	27.7983420613759	-8.35836659531694	1.83524715748299	-4.55435474248617	5.2546618827224e-06	5.40905143288486e-05	k__Bacteria	p__Firmicutes	c__Clostridia	o__Clostridiales	f__	g__	s__
378273	17.3977514398701	-7.68266518732762	1.89936932157846	-4.04485062491321	5.23564960154594e-05	0.000363041397718307	k__Bacteria	p__Firmicutes	c__Clostridia	o__Clostridiales	f__	g__	s__
343264	9.03029838357746	-6.73574746669547	1.92052543368378	-3.50724200188048	0.000452777174422867	0.00204107453120196	k__Bacteria	p__Firmicutes	c__Clostridia	o__Clostridiales	f__	g__	s__
278753	2.4242877064446	-4.74309336739235	2.09796325560235	-2.26080859839967	0.0237711119277917	0.0458213422005791	k__Bacteria	p__Firmicutes	c__Clostridia	o__Clostridiales	NA	NA	NA
1104817	5.0686435553315	-5.8661987935832	2.07464272565137	-2.82757060820744	0.00469026708532685	0.0133386973534036	k__Bacteria	p__Firmicutes	c__Clostridia	o__Clostridiales	NA	NA	NA
459276	10.8452744269438	-6.98667828087683	1.83248403318581	-3.81268166835284	0.000137467117952258	0.000786595514471803	k__Bacteria	p__Firmicutes	c__Clostridia	o__Clostridiales	f__	g__	s__
310748	15.8926658977903	-7.55151217385341	1.87675747836967	-4.02370165612094	5.72904847927972e-05	0.00039435511155173	k__Bacteria	p__Firmicutes	c__Clostridia	o__Clostridiales	f__	g__	s__
444241	7.8252638494393	-5.89156200830572	1.73118616791333	-3.40319378556904	0.000666030237242324	0.00278839074166231	k__Bacteria	p__Firmicutes	c__Clostridia	o__Clostridiales	f__	g__	s__
351405	21.7462279302986	-7.43067906294422	1.73774953538826	-4.2760357068857	1.90250722349031e-05	0.000157647291905339	k__Bacteria	p__Firmicutes	c__Clostridia	o__Clostridiales	f__	g__	s__
466409	32.7272207136583	-8.5998030936	1.76480793771771	-4.87293994423069	1.09949654209012e-06	1.5796363989597e-05	k__Bacteria	p__Firmicutes	c__Clostridia	o__Clostridiales	f__	g__	s__
385545	18.1432145460182	-7.73699171344764	2.14903007552621	-3.6002249580212	0.000317941987270084	0.00154217877803636	k__Bacteria	p__Firmicutes	c__Clostridia	o__Clostridiales	f__	g__	s__
831409	19.3737560515099	-7.83201481040252	1.96568451291451	-3.98437020739917	6.76593246867044e-05	0.000448889273751989	k__Bacteria	p__Firmicutes	c__Clostridia	o__Clostridiales	f__	g__	s__
415491	17.4700313759953	-7.67940894339283	1.97750738926449	-3.88337812798217	0.000103015176563087	0.000623397901807531	k__Bacteria	p__Firmicutes	c__Clostridia	o__Clostridiales	f__	g__	s__
273504	12.0097382612649	-7.12792977850817	1.97740727970391	-3.60468470591222	0.000312532113921007	0.00152598198410819	k__Bacteria	p__Firmicutes	c__Clostridia	o__Clostridiales	f__	g__	s__
356590	267.400933368943	-8.73887237754508	1.41422963611638	-6.17924568568858	6.44085962320688e-10	5.84654393979279e-08	k__Bacteria	p__Firmicutes	c__Clostridia	o__Clostridiales	f__Lachnospiraceae	NA	NA
278563	126.139977851499	-9.98257994086667	1.68247856169078	-5.93325832980291	2.96981015530285e-09	1.74432672945288e-07	k__Bacteria	p__Firmicutes	c__Clostridia	o__Clostridiales	NA	NA	NA
440840	3.5009553684515	-5.31306783227729	1.88603278777589	-2.81706016285259	0.00484654461733074	0.0136896033957701	k__Bacteria	p__Firmicutes	c__Clostridia	o__Clostridiales	NA	NA	NA
276312	5.19938372007684	-5.91023134047059	2.01797691143248	-2.92879036771295	0.00340283834519352	0.0104525563971962	k__Bacteria	p__Firmicutes	c__Clostridia	o__Clostridiales	f__Lachnospiraceae	NA	NA
