# Supplementary material for: Pro-Inflammatory Oral Microbiota in Juvenile Spondyloarthritis: A Pilot Study
Source: Children (Basel). 2022 Nov 17;9(11):1764. doi: 10.3390/children9111764 (PMC9688681; doi:10.3390/children9111764)
Supplement: Supplementary file 1 [file children-09-01764-s001.zip › Table S2 DeSeq2 output from saliva.csv]

	baseMean	log2FoldChange	lfcSE	stat	pvalue	padj	Kingdom	Phylum	Class	Order	Family	Genus	Species
1017181	1146.751824	2.241692672	0.601130907	3.72912563	0.000192145	0.004573059	k__Bacteria	p__Actinobacteria	c__Actinobacteria	o__Actinomycetales	f__Micrococcaceae	g__Rothia	s__mucilaginosa
1108638	665.8849216	-2.623773164	0.829690688	-3.162350983	0.001565008	0.024831462	k__Bacteria	p__Actinobacteria	c__Actinobacteria	o__Actinomycetales	f__Actinomycetaceae	g__Actinomyces	s__
566233	638.1048527	-4.753707158	1.434674087	-3.313440454	0.000921557	0.016871587	k__Bacteria	p__Actinobacteria	c__Actinobacteria	o__Actinomycetales	f__Actinomycetaceae	g__Actinomyces	s__
1080820	530.6737715	-4.896967057	0.963592527	-5.081989449	3.74E-07	2.22E-05	k__Bacteria	p__Actinobacteria	c__Actinobacteria	o__Actinomycetales	f__Corynebacteriaceae	g__Corynebacterium	s__
977756	336.5223689	-5.346650432	1.166301066	-4.584279811	4.56E-06	0.000166803	k__Bacteria	p__Actinobacteria	c__Actinobacteria	o__Actinomycetales	f__Corynebacteriaceae	g__Corynebacterium	s__
73471	279.5507917	-4.739102322	1.084087614	-4.371512285	1.23E-05	0.000345489	k__Bacteria	p__Actinobacteria	c__Actinobacteria	o__Actinomycetales	f__Actinomycetaceae	g__Actinomyces	s__
4422456	236.8692607	-6.048094598	1.238333981	-4.884057685	1.04E-06	5.50E-05	k__Bacteria	p__Firmicutes	c__Clostridia	o__Clostridiales	f__Veillonellaceae	g__Veillonella	NA
714461	145.3640865	-4.377325416	1.192154677	-3.671776406	0.00024087	0.005459729	k__Bacteria	p__Fusobacteria	c__Fusobacteriia	o__Fusobacteriales	f__Leptotrichiaceae	g__Leptotrichia	s__
92263	143.1033523	-5.369234367	0.777691151	-6.904070286	5.05E-12	6.01E-10	k__Bacteria	p__Firmicutes	c__Clostridia	o__Clostridiales	f__Veillonellaceae	g__Selenomonas	s__
524725	119.6032164	-4.198501636	0.800291957	-5.246212462	1.55E-07	1.23E-05	k__Bacteria	p__Actinobacteria	c__Coriobacteriia	o__Coriobacteriales	f__Coriobacteriaceae	g__Atopobium	s__
641832	102.4141154	-3.707180526	0.764181502	-4.851178049	1.23E-06	5.84E-05	k__Bacteria	p__Actinobacteria	c__Actinobacteria	o__Actinomycetales	f__Actinomycetaceae	g__Actinomyces	s__
553611	98.09013341	-9.135630628	2.133526478	-4.281939184	1.85E-05	0.000489941	k__Bacteria	p__Actinobacteria	c__Actinobacteria	o__Bifidobacteriales	f__Bifidobacteriaceae	g__Bifidobacterium	s__
502919	89.05225578	-5.037782548	0.959526966	-5.250277193	1.52E-07	1.23E-05	k__Bacteria	p__Firmicutes	c__Clostridia	o__Clostridiales	f__Veillonellaceae	g__Selenomonas	s__
7764	76.73182798	-3.385211331	1.033714703	-3.274802343	0.001057359	0.017975107	k__Bacteria	p__Proteobacteria	c__Gammaproteobacteria	o__Cardiobacteriales	f__Cardiobacteriaceae	g__Cardiobacterium	s__
41911	62.85752282	-4.281456307	1.262394483	-3.391535978	0.00069502	0.013499385	k__Bacteria	p__Bacteroidetes	c__Bacteroidia	o__Bacteroidales	f__Prevotellaceae	g__Prevotella	s__
1020605	54.68497342	-2.544209197	0.868692298	-2.928780655	0.003402945	0.047641225	k__Bacteria	p__Proteobacteria	c__Betaproteobacteria	o__Neisseriales	f__Neisseriaceae	g__Kingella	s__
146094	50.51521018	-7.6306239	1.47227485	-5.182880018	2.18E-07	1.49E-05	k__Bacteria	p__Bacteroidetes	c__Bacteroidia	o__Bacteroidales	f__Prevotellaceae	g__Prevotella	s__
1754506	47.93687759	-4.577387608	1.394186557	-3.283195915	0.001026373	0.017975107	k__Bacteria	p__Proteobacteria	c__Gammaproteobacteria	o__Cardiobacteriales	f__Cardiobacteriaceae	g__Cardiobacterium	s__
557100	47.55293703	-3.759023184	0.934300575	-4.023355316	5.74E-05	0.001437391	k__Bacteria	p__Bacteroidetes	c__Flavobacteriia	o__Flavobacteriales	f__Flavobacteriaceae	g__Capnocytophaga	s__
4375664	39.80765877	-23.22199944	3.038282025	-7.643134919	2.12E-14	5.05E-12	k__Bacteria	p__Firmicutes	c__Clostridia	o__Clostridiales	f__Veillonellaceae	g__Megasphaera	s__
565136	36.28004195	-5.411957882	1.180170653	-4.58574179	4.52E-06	0.000166803	k__Bacteria	p__Actinobacteria	c__Actinobacteria	o__Bifidobacteriales	f__Bifidobacteriaceae	g__Scardovia	s__
4297222	35.91973823	-5.680841874	1.677707288	-3.386074505	0.000709001	0.013499385	k__Bacteria	p__Firmicutes	c__Bacilli	o__Lactobacillales	f__Streptococcaceae	g__Streptococcus	NA
375059	32.68976048	-3.513478787	0.787907427	-4.459253291	8.22E-06	0.000260993	k__Bacteria	p__Actinobacteria	c__Actinobacteria	o__Actinomycetales	f__Actinomycetaceae	g__Actinomyces	s__
4440191	32.68278732	-3.973885802	0.88600624	-4.485166835	7.29E-06	0.000247713	k__Bacteria	p__Fusobacteria	c__Fusobacteriia	o__Fusobacteriales	f__Leptotrichiaceae	g__Leptotrichia	s__
2228	32.07009265	-6.970865806	1.472509412	-4.734004243	2.20E-06	9.53E-05	k__Bacteria	p__Bacteroidetes	c__Bacteroidia	o__Bacteroidales	f__Prevotellaceae	g__Prevotella	s__
968873	21.94954871	22.56824441	2.816117115	8.013958045	1.11E-15	5.29E-13	k__Bacteria	p__Bacteroidetes	c__Flavobacteriia	o__Flavobacteriales	f__[Weeksellaceae]	g__	s__
563798	20.58381632	-4.506174801	1.019132172	-4.421580364	9.80E-06	0.000291495	k__Bacteria	p__Fusobacteria	c__Fusobacteriia	o__Fusobacteriales	f__Leptotrichiaceae	g__Leptotrichia	s__
568440	12.97643728	-1.726818471	0.541839942	-3.186953081	0.001437801	0.023599768	k__Bacteria	p__Actinobacteria	c__Actinobacteria	o__Actinomycetales	f__Actinomycetaceae	g__Actinomyces	s__
3581088	12.5626509	-21.64440029	3.039694159	-7.120584886	1.07E-12	1.71E-10	k__Bacteria	p__Firmicutes	c__Clostridia	o__Clostridiales	f__Veillonellaceae	NA	NA
4330849	8.056888724	6.859764512	1.998335993	3.432738307	0.000597519	0.012366035	k__Bacteria	p__SR1	c__	o__	f__	g__	s__
72964	7.46102317	-5.994182307	1.695028628	-3.536331014	0.000405726	0.008778435	k__Bacteria	p__Bacteroidetes	c__Bacteroidia	o__Bacteroidales	f__Prevotellaceae	g__Prevotella	s__
679245	5.821109502	-5.643984954	1.793318487	-3.14722956	0.001648255	0.02530869	k__Bacteria	p__Firmicutes	c__Bacilli	o__Lactobacillales	f__Lactobacillaceae	g__Lactobacillus	s__zeae
851961	5.120292165	-5.448828654	1.759272108	-3.097206299	0.001953539	0.029058888	k__Bacteria	p__Bacteroidetes	c__Bacteroidia	o__Bacteroidales	f__Prevotellaceae	g__Prevotella	s__
979259	4.780991542	-4.743954956	1.550962978	-3.058715793	0.002222879	0.032063349	k__Bacteria	p__Fusobacteria	c__Fusobacteriia	o__Fusobacteriales	f__Leptotrichiaceae	g__Leptotrichia	s__
